# Supplementary material for: Genome-Wide Identification of the bHLH Gene Family in Callerya speciosa Reveals Its Potential Role in the Regulation of Isoflavonoid Biosynthesis
Source: Int J Mol Sci. 2024 Nov 6;25(22):11900. doi: 10.3390/ijms252211900 (PMC11593548; doi:10.3390/ijms252211900)
Supplement: Supplementary file 1 [file ijms-25-11900-s001.zip › Supplementary Tables.xlsx]

## Sheet: Table S1
Supplementary Table S1. List of oligonucleotide sequences used in this study
Oligo names	Sequences (5'->3')	Description
CsbHLH9-F	ACAACTATGAACAACCACCACAA	qRT-PCR
CsbHLH9-R	CAATAACCGGCCTCACAGAA	qRT-PCR
CsbHLH15-F	GGACCAAGGCAAAGGAGG	qRT-PCR
CsbHLH15-R	GCAGCAGGAACAGTAGTAGGC	qRT-PCR
CsbHLH32-F	GCCCTTCGGAAACAACACT	qRT-PCR
CsbHLH32-R	GGAGATCCTTTGCGGTCAT	qRT-PCR
CsbHLH89-F	GAAGGGAAGAACCACTCAAT	qRT-PCR
CsbHLH89-R	ACAGCTCGTAAGGCGTAGA	qRT-PCR
CsbHLH95-F	ATCAGAGCGAGAACGACCCT	qRT-PCR
CsbHLH95-R	CGTAACGGCATTAACGGAAT	qRT-PCR
CsbHLH106-F	GCAGGAAAAGAACGGATAC	qRT-PCR
CsbHLH106-R	CTGCCTCGATGAAGACTGT	qRT-PCR
CsbHLH127-F	CTCAAACGACAGCCTCACC	qRT-PCR
CsbHLH127-R	CTTGCCCTGAAGGTACTGC	qRT-PCR
CsbHLH128-F	AACGGCAATAACAACCAGA	qRT-PCR
CsbHLH128-R	GGACATGCTCGGAGATGA	qRT-PCR
CsbHLH145-F	CTATGACTTTGAGCAGGAGC	qRT-PCR
CsbHLH145-R	CATGTATGTAACCCGGAGC	qRT-PCR
CsMYB36-F	TGACATCACCACCGACACG	qRT-PCR
CsMYB36-R	TGACTCCAGAACCAACACCC	qRT-PCR
CsIFR2-F	TACCTCTGTTGCCATGCCTTC	qRT-PCR
CsIFR2-R	CCTTTCACATTTCCGTCTCCT	qRT-PCR
CsI3H2-F	TCCAAACCCAATCAAGAAGGC	qRT-PCR
CsI3H2-R	GACCCGAACCAAAGGGAGATG	qRT-PCR
CsCHS4-F	GGCAAGACATGGTGGTGGTAGA	qRT-PCR
CsCHS4-R	GTAACGCTTCACTGATGGACGA	qRT-PCR
CsACTIN-F	GATGCTGAGGATATTCAAC	qRT-PCR
CsACTIN-R	CCAACAATACTGGGAAAC	qRT-PCR
CsGAPDH-F	TTTGGAAGAATCGGGCGTTTGG	qRT-PCR
CsGAPDH-R	TCGGTGGAAATGAAAGGGTCGTTA	qRT-PCR
p0800-proCsIFR2-F	AGGGCGAATTGGGTACCTGCTTAATGGTAAGAACCCTCT	Dual luciferase
p0800-proCsIFR2-R	ATACCGTCGACCTCGAGGGGGACAAAACTGTTGTCTAAA	Dual luciferase
p0800-proCsI3'H2-F	AGGGCGAATTGGGTACCTGACGGTAGTGATTAGAAC	Dual luciferase
p0800-proCsI3'H2-R	ATACCGTCGACCTCGAGCCAATTCATTATTGTGCTT	Dual luciferase
p0800-proCsCHS4-F	AGGGCGAATTGGGTACCTAAACCTGTAGCTTATCTC	Dual luciferase
p0800-proCsCHS4-R	ATACCGTCGACCTCGAGAACACTCACCATCTTCTC	Dual luciferase
p62SK-CsMYB36-F	GGCTGCAGGAATTCATGCCTCACTCCGCCG	Dual luciferase
p62SK-CsMYB36-R	GCCCCCCCTCGAGTCAAGCAACGCTTATGATGCTA	Dual luciferase
p62SK-CsbHLH9-F	GGCTGCAGGAATTCATGAAGGTTGAGGTGGGGT	Dual luciferase
p62SK-CsbHLH9-R	ACCGAATTGGTACCCTACCCAACCGGTGACAAC	Dual luciferase
35S	GACCTAACAGAACTCGCCGT	Dual luciferase
771-CsMYB36-F	ACGGGGGACGAGCTCGGTACCATGCCTCACACCGCCG	BiFC
771-CsMYB36-R	CGCGTACGAGATCTGGTCGACTCCATTGTTGAAGCATGGC	BiFC
772-CsbHLH9-F	TACGCGTCCCGGGGCGGTACCATGAAGGTTGAGGTGGGGT	BiFC
772-CsbHLH9-R	ACGAAAGCTCTGCAGGTCGACCTACCCAACCGGTGACAAC	BiFC
pGADT7-CsbHLH9-F	GCCATGGAGGCCAGTGAATTCATGAAGGTTGAGGTGGGGT	Y2H
pGADT7-CsbHLH9-R	ACGATTCATCTGCAGCTCGAGCTACCCAACCGGTGACAAC	Y2H
pGADT7-CsbHLH89-F	GCCATGGAGGCCAGTGAATTCATGAAGATTGAGGTGGGTTTAG	Y2H
pGADT7-CsbHLH89-R	ACGATTCATCTGCAGCTCGAGCTATCCAACGGATGATAACG	Y2H
pGADT7-CsbHLH95-F	GCCATGGAGGCCAGTGAATTCATGACGGATTACCGGTCG	Y2H
pGADT7-CsbHLH95-R	ACGATTCATCTGCAGCTCGAGCTATCGTGCATCGCCAACT	Y2H
pGADT7-F	GCCATGGAGGCCAGTGAATTC	Y2H
pGADT7-R	ACGATTCATCTGCAGCTCGAG	Y2H
M13-F	GTAAAACGACGGCCAG	Y2H
M13-R	CAGGAAACAGCTATGAC	Y2H
pGBKT7-CsMYB36-F	ATGGCCATGGAGGCCGAATTATGCCTCCACCGCCGGC	Y2H
pGBKT7-CsMYB36-R	CCGCTGCAGGTCGACGGATCTCAAGCAACGCTTATGATGCTATCTCCATTG	Y2H
ATTB1	GGGGACAAGTTTGTACAAAAAAGCAGGCT	Transient transformation
ATTB2	GGGGACCACTTTGTACAAGAAAGCTGGGT	Transient transformation
PDONR221-CsMYB36-F	AAAAAAGCAGGCTTAATGCCTCACACCGCCG	Transient transformation
PDONR221-CsMYB36-R	AGAAAGCTGGGTTAGCAACGCTTATGATGCTATCTCCA	Transient transformation
PDONR221-CsbHLH9-F	AAAAAAGCAGGCTTAATGAAGGTTGAGGTGGGGTCAGG	Transient transformation
PDONR221-CsbHLH9-R	AGAAAGCTGGGTTCCCAACCGGTGACAACGT	Transient transformation

## Sheet: Table S2
Supplementary Table S2. Detailed information of 146 CsbHLH proteins in C. speciosa
Gene	Gene locus ID	Subject_accession	CDS Length (bp)	Chr	Number of amino acids (aa)	Molecular weight (KDa)	Theoretical pI	Instability Index (II)	Aliphatic index (AI)	Grand average of hydropathicity （GRAVY）	Subcellular localization
CsbHLH1	Ms1g_001400.1	Q8GZ38	1464	1	488	52.0159	8.32	55.73	55.86	-0.483	Nucleus
CsbHLH2	Ms1g_001430.1	Q8GZ38	1467	1	489	52.1431	8.32	55.21	56.73	-0.469	Nucleus
CsbHLH3	Ms1g_009850.1	Q9M041	492	1	164	18.4361	6.9	57.39	68.9	-0.527	Nucleus
CsbHLH4	Ms1g_015870.1	Q9T072	1101	1	367	41.343	6.58	55.8	84.47	-0.569	Nucleus
CsbHLH5	Ms1g_016480.1	Q9T072	1101	1	367	41.4471	6.4	56.62	83.95	-0.583	Nucleus
CsbHLH6	Ms1g_021210.1	Q9CAA4	1044	1	348	38.9569	5.63	56.22	63.28	-0.959	Nucleus
CsbHLH7	Ms1g_025180.1	Q9ZT63	1452	1	484	54.6106	6.06	59.22	97.85	-0.297	Chloroplast
CsbHLH8	Ms1g_025350.1	O81037	1128	1	376	41.7831	5.63	65.79	82.74	-0.539	Nucleus
CsbHLH9	Ms1g_025920.1	A0A3Q7ELQ2	1755	1	585	64.3851	6.24	41.39	73.97	-0.513	Nucleus
CsbHLH10	Ms1g_028540.1	Q9C7T4	1008	1	336	37.6713	5.51	54.93	74.29	-0.582	Nucleus
CsbHLH11	Ms1g_029930.1	O80536	2238	1	746	79.3909	5.99	51.31	61.49	-0.541	Nucleus
CsbHLH12	Ms1g_030310.1	Q0JNI9	1749	1	583	63.1444	8.91	49.37	65.64	-0.696	Nucleus
CsbHLH13	Ms1g_037810.3	Q8GZM7	1554	1	518	57.2014	5.31	61.13	55.6	-0.715	Nucleus
CsbHLH14	Ms1g_039370.1	A0A3Q7H216	1509	1	503	55.4876	5.71	46.29	75.37	-0.464	Nucleus
CsbHLH15	Ms1g_039620.1	O22768	1155	1	385	41.511	9.07	50.28	76.86	-0.422	Nucleus
CsbHLH16	Ms1g_040400.1	E3SXU4	1824	1	608	67.9116	5.33	61.27	87.19	-0.345	Nucleus
CsbHLH17	Ms1g_042210.1	Q66GR3	1017	1	339	37.0599	9.57	43.32	59.56	-0.77	Nucleus
CsbHLH18	Ms1g_042400.1	Q66GR3	1059	1	353	38.6217	9.28	44.72	57.22	-0.779	Nucleus
CsbHLH19	Ms1g_043880.1	Q9M1K1	759	1	253	28.9752	9.43	68.54	89.72	-0.487	Nucleus
CsbHLH20	Ms1g_044670.1	Q9M1K1	759	1	253	29.0324	9.48	70.88	90.51	-0.509	Nucleus
CsbHLH21	Ms1g_048840.1	Q9LSE2	1335	1	445	49.4865	5.45	56.81	66.4	-0.636	Nucleus
CsbHLH22	Ms2g_000110.1	Q9CAA4	1005	2	335	36.8307	7.8	60.96	63.22	-0.876	Nucleus
CsbHLH23	Ms2g_000690.1	Q9CAA9	1686	2	562	60.1074	5.66	50.69	60.94	-0.683	Nucleus
CsbHLH24	Ms2g_002150.2	Q56YJ8	1317	2	439	49.5448	5.38	59.25	78.82	-0.561	Nucleus
CsbHLH25	Ms2g_002720.1	Q9S7Y1	1026	2	342	38.0138	5.88	69.69	78.71	-0.605	Nucleus
CsbHLH26	Ms2g_006550.2	Q84T08	828	2	276	29.9101	6.4	55.96	56.67	-0.811	Nucleus
CsbHLH27	Ms2g_008850.1	P0CB25	999	2	333	37.8787	9.8	51.14	82.64	-0.48	Chloroplast
CsbHLH28	Ms2g_009650.2	Q9LSL1	996	2	332	37.3272	4.85	57.79	75.54	-0.552	Nucleus
CsbHLH29	Ms2g_009790.1	Q9C7T4	780	2	260	29.6492	9.1	49.7	88.96	-0.375	Cytoplasm
CsbHLH30	Ms2g_016320.1	Q9SND4	522	2	174	19.3807	10.64	62.6	86.84	-0.359	Cytoplasm
CsbHLH31	Ms2g_016410.2	Q9FUA4	1086	2	362	39.501	5.94	77.7	70.91	-0.626	Nucleus
CsbHLH32	Ms2g_017650.1	Q9T072	1014	2	338	38.0538	6.33	48.99	71.86	-0.572	Nucleus
CsbHLH33	Ms2g_017660.1	Q9T072	1101	2	367	40.7709	8.3	54.97	75.72	-0.677	Nucleus
CsbHLH34	Ms2g_029280.4	Q10CH5	1668	2	556	61.2825	8.78	58.37	59.48	-0.719	Nucleus
CsbHLH35	Ms2g_032450.1	Q9XEF0	831	2	277	30.445	9.12	52.73	78.88	-0.297	Nucleus
CsbHLH36	Ms2g_035260.1	Q9FJ00	984	2	328	35.9238	6.33	51.78	63.35	-0.666	Nucleus
CsbHLH37	Ms2g_040630.1	Q9LSL1	1149	2	383	43.9156	5.2	58.37	77.62	-0.564	Nucleus
CsbHLH38	Ms2g_041160.1	Q9S7Y1	816	2	272	29.6102	8.67	61.77	66.73	-0.659	Nucleus
CsbHLH39	Ms2g_041820.1	Q9C7T4	1011	2	337	37.2368	6.02	67.34	77.3	-0.45	Nucleus
CsbHLH40	Ms3g_002470.3	Q9T072	1146	3	382	41.8932	5.62	51.23	83.72	-0.383	Nucleus
CsbHLH41	Ms3g_002490.1	Q1PF17	1047	3	349	38.9141	7.73	49.14	80.74	-0.456	Nucleus
CsbHLH42	Ms3g_005570.1	A0A3Q7ELQ2	984	3	328	36.3869	9.97	35	87.04	-0.258	Nucleus
CsbHLH43	Ms3g_009080.1	Q9M041	501	3	167	18.7265	8.72	60.3	70.72	-0.478	Nucleus
CsbHLH44	Ms3g_018770.1	Q9LT23	846	3	282	31.4129	6.25	56.73	59.47	-0.946	Nucleus
CsbHLH45	Ms3g_020590.1	Q8GY61	1074	3	358	39.6508	8.33	51.69	62.65	-0.675	Nucleus
CsbHLH46	Ms3g_022940.2	Q9C690	1269	3	423	46.2454	6.42	59.23	64.16	-0.672	Nucleus
CsbHLH47	Ms3g_027000.1	Q0V7X4	942	3	314	35.1152	4.81	50.99	75.13	-0.435	Nucleus
CsbHLH48	Ms3g_031130.1	F4JIJ7	594	3	198	22.3544	6.98	45.41	84.6	-0.469	Cytoplasm
CsbHLH49	Ms3g_031800.1	Q9S7Y1	777	3	259	28.9501	7.7	51.12	89.31	-0.351	Nucleus
CsbHLH50	Ms3g_033190.3	Q9FH37	753	3	251	27.9227	9.48	47.58	87.53	-0.293	Nucleus
CsbHLH51	Ms3g_035970.1	Q9FXA3	903	3	301	33.3127	8.67	38.68	69.44	-0.626	Nucleus
CsbHLH52	Ms3g_036890.1	Q9S7Y1	795	3	265	28.9007	7.57	56.65	80.6	-0.289	Chloroplast
CsbHLH53	Ms3g_037860.2	F4JIJ7	570	3	190	21.743	9.71	43.49	81.58	-0.457	Nucleus
CsbHLH54	Ms3g_039730.1	Q9T072	894	3	298	33.5284	6.72	51.49	84.06	-0.329	Nucleus
CsbHLH55	Ms3g_044130.2	Q84TK1	1548	3	516	57.3201	5.41	49.79	76.71	-0.573	Nucleus
CsbHLH56	Ms3g_052420.1	O81313	750	3	250	27.559	5.61	61.04	73.04	-0.55	Nucleus
CsbHLH57	Ms3g_053570.1	Q9LSE2	1281	3	427	46.6278	5.78	48.69	80.21	-0.364	Nucleus
CsbHLH58	Ms3g_053660.1	Q93W88	1299	3	433	48.3889	8.3	49.37	77.25	-0.484	Chloroplast
CsbHLH59	Ms3g_054360.1	Q9FN69	1890	3	630	70.705	6.46	53	79.86	-0.513	Nucleus
CsbHLH60	Ms3g_060470.1	Q8H102	1065	3	355	37.5418	8.69	64.19	64.39	-0.419	Nucleus
CsbHLH61	Ms3g_062670.1	Q9ZVX2	1719	3	573	64.7238	5.2	38.67	70.05	-0.757	Nucleus
CsbHLH62	Ms3g_064950.1	Q7XHI9	1086	3	362	39.7562	5.17	61.79	73.23	-0.635	Nucleus
CsbHLH63	Ms3g_067300.1	Q9FLI1	711	3	237	26.9585	8.29	49.32	83.46	-0.674	Nucleus
CsbHLH64	Ms3g_067330.1	Q9FLI1	687	3	229	26.309	9.24	58.78	72.31	-0.712	Nucleus
CsbHLH65	Ms3g_071650.1	Q9S7Y1	990	3	330	36.4532	5.81	66.35	83.36	-0.458	Nucleus
CsbHLH66	Ms3g_071980.1	Q9S7Y1	990	3	330	36.4532	5.81	66.35	83.36	-0.458	Nucleus
CsbHLH67	Ms3g_075910.1	Q0JNI9	1203	3	401	43.8217	9.09	35.9	71.8	-0.548	Nucleus
CsbHLH68	Ms3g_076280.3	O80536	2370	3	790	84.8597	6.21	60.72	63.97	-0.6	Nucleus
CsbHLH69	Ms3g_077900.1	Q9C7T4	1002	3	334	37.3108	5.26	49.18	75.96	-0.598	Nucleus
CsbHLH70	Ms3g_078540.1	O22768	1050	3	350	38.253	6.48	51.74	79.74	-0.45	Nucleus
CsbHLH71	Ms3g_082770.1	E3SXU4	1995	3	665	73.6453	5.18	52.83	79.62	-0.503	Nucleus
CsbHLH72	Ms3g_083110.1	O22768	864	3	288	31.0691	6	47.75	75.97	-0.428	Nucleus
CsbHLH73	Ms3g_084550.1	Q8GZM7	1458	3	486	53.389	5.93	66.02	56.32	-0.705	Nucleus
CsbHLH74	Ms4g_001840.1	Q66GR3	1209	4	403	43.6347	9.44	46.67	61.54	-0.711	Nucleus
CsbHLH75	Ms4g_004440.1	O80674	711	4	237	26.6622	7.72	62.39	82.83	-0.568	Nucleus
CsbHLH76	Ms4g_004680.1	Q9M1K1	744	4	248	28.1693	7.77	56	98.59	-0.337	Nucleus
CsbHLH77	Ms4g_009320.1	Q8L467	651	4	217	24.5251	5.64	56.1	74.7	-0.656	Cytoplasm
CsbHLH78	Ms4g_018280.1	Q700C7	990	4	330	36.3449	5.67	68.6	80.91	-0.522	Nucleus
CsbHLH79	Ms4g_018700.1	Q9M8K6	969	4	323	35.4853	9.75	80.58	94.43	-0.112	Nucleus
CsbHLH80	Ms4g_026990.1	Q6NKN9	1284	4	428	45.3462	5.96	51.73	65.42	-0.537	Nucleus
CsbHLH81	Ms4g_027550.1	Q84WK0	1122	4	374	41.6619	4.78	45.72	67.09	-0.758	Nucleus
CsbHLH82	Ms4g_028330.1	Q9FUA4	831	4	277	29.9165	6.16	67.23	65.96	-0.474	Nucleus
CsbHLH83	Ms4g_028410.1	Q9FHA7	378	4	126	14.487	10.65	67.87	82.94	-0.503	Nucleus
CsbHLH84	Ms5g_001850.1	Q9T072	978	5	326	36.933	5.63	42.34	84.63	-0.383	Nucleus
CsbHLH85	Ms5g_001870.1	Q9T072	639	5	213	23.972	8.2	43.47	64.6	-0.722	Nucleus
CsbHLH86	Ms5g_001950.1	Q9T072	978	5	326	36.8198	7.27	39.38	85.55	-0.456	Nucleus
CsbHLH87	Ms5g_006410.1	Q9SRT2	1722	5	574	62.4594	5.88	62.8	61.01	-0.68	Nucleus
CsbHLH88	Ms5g_011430.2	O81037	1128	5	376	42.7119	7.08	72.21	86.6	-0.49	Chloroplast
CsbHLH89	Ms5g_011790.1	A0A3Q7ELQ2	1809	5	603	66.64	6.41	43.71	77.89	-0.471	Nucleus
CsbHLH90	Ms5g_015810.1	Q66GR3	1335	5	445	48.1414	8.68	51.67	56.88	-0.649	Nucleus
CsbHLH91	Ms5g_027000.1	Q8GW32	276	5	92	10.2116	7.94	69.45	100.76	-0.373	Chloroplast
CsbHLH92	Ms5g_028060.1	Q69WS3	864	5	288	30.7621	7.81	50.44	55.94	-0.746	Nucleus
CsbHLH93	Ms5g_029500.1	Q84TK1	1509	5	503	55.1369	5.24	41.73	66.52	-0.622	Nucleus
CsbHLH94	Ms5g_030600.1	Q9LSL1	975	5	325	36.5925	4.8	59.59	79.2	-0.509	Nucleus
CsbHLH95	Ms5g_030780.1	A0A3Q7HRZ6	1953	5	651	70.9409	5.38	53.63	68.79	-0.586	Nucleus
CsbHLH96	Ms5g_030920.1	Q9C7T4	906	5	302	34.2731	7.74	61.53	89.14	-0.374	Nucleus
CsbHLH97	Ms5g_031480.7	Q9CAA9	1356	5	452	48.4709	6.73	47.97	58.96	-0.643	Nucleus
CsbHLH98	Ms5g_031610.1	Q9ZVX2	1200	5	400	44.3259	8.39	48.57	80.65	-0.393	Nucleus
CsbHLH99	Ms5g_036140.1	Q9FHA7	420	5	140	15.6754	10.43	53.1	82.86	-0.338	Chloroplast
CsbHLH100	Ms5g_038180.1	Q9T072	1026	5	342	38.3449	6.8	57.26	72.49	-0.618	Nucleus
CsbHLH101	Ms5g_038200.1	Q1PF17	1062	5	354	38.8661	8.35	47.16	82.34	-0.506	Nucleus
CsbHLH102	Ms5g_038210.1	Q9T072	1005	5	335	36.9374	5.54	56.52	79.52	-0.395	Nucleus
CsbHLH103	Ms5g_042410.1	Q9LV17	759	5	253	27.6542	7.02	59.06	72.92	-0.638	Nucleus
CsbHLH104	Ms5g_043550.2	Q9LEZ3	1698	5	566	62.4985	6.89	48.25	63.45	-0.802	Nucleus
CsbHLH105	Ms5g_046180.1	D0PX88	810	5	270	28.3729	8.55	48.24	71.33	-0.336	Nucleus
CsbHLH106	Ms5g_048080.1	Q2HIV9	723	5	241	27.7116	5.31	69.27	86.6	-0.431	Nucleus
CsbHLH107	Ms5g_048510.1	Q9LTS4	828	5	276	31.3366	6.47	48.23	88.66	-0.437	Chloroplast
CsbHLH108	Ms6g_001780.4	Q8GY61	987	6	329	36.0255	8.87	36.16	70.33	-0.492	Nucleus
CsbHLH109	Ms6g_005190.1	Q9LSL1	972	6	324	36.8356	4.62	67.46	74.04	-0.567	Nucleus
CsbHLH110	Ms6g_009570.1	Q6NKN9	1203	6	401	43.4385	5.98	51.99	64.16	-0.596	Nucleus
CsbHLH111	Ms6g_009900.1	Q84WK0	999	6	333	36.9421	5.91	52.64	68.5	-0.705	Nucleus
CsbHLH112	Ms6g_010000.1	Q9SND4	768	6	256	28.6816	6.98	69.27	63.28	-0.592	Nucleus
CsbHLH113	Ms6g_011280.2	Q9C7T4	978	6	326	36.6096	8.27	66.41	79.23	-0.359	Nucleus
CsbHLH114	Ms6g_011980.1	Q93W88	1023	6	341	38.1287	8.18	44.63	64.02	-0.745	Nucleus
CsbHLH115	Ms6g_012090.1	Q9LSE2	1509	6	503	54.7468	5.88	60.2	69.64	-0.526	Nucleus
CsbHLH116	Ms6g_013570.1	O81313	687	6	229	25.6308	6.3	63.51	64.32	-0.67	Nucleus
CsbHLH117	Ms6g_025410.1	O23090	1269	6	423	47.4915	6.05	50.48	82.96	-0.464	Nucleus
CsbHLH118	Ms6g_025880.1	O23090	1269	6	423	47.5356	6.05	50.1	83.19	-0.464	Nucleus
CsbHLH119	Ms6g_030690.1	Q9XEF0	780	6	260	28.8929	8.67	58.03	81.04	-0.392	Nucleus
CsbHLH120	Ms6g_037400.4	Q10CH5	1680	6	560	62.0116	7.22	57.81	62.32	-0.681	Nucleus
CsbHLH121	Ms6g_046680.3	Q66GR3	1356	6	452	49.9164	6.44	54	64.51	-0.637	Nucleus
CsbHLH122	Ms6g_047350.1	Q8GZ38	1197	6	399	43.8585	8.78	53.05	60.2	-0.618	Nucleus
CsbHLH123	Ms6g_048300.1	Q9CA64	276	6	92	10.5739	9.09	83.37	94.35	-0.723	Nucleus
CsbHLH124	Ms7g_008870.1	Q9FLI1	741	7	247	28.4592	6.9	48.63	88.79	-0.692	Nucleus
CsbHLH125	Ms7g_008880.1	Q9STJ6	573	7	191	21.6617	8.26	70.61	78.06	-0.613	Cytoplasm
CsbHLH126	Ms7g_019000.1	Q9LSE2	1569	7	523	56.6895	5.36	56.57	66.98	-0.565	Nucleus
CsbHLH127	Ms8g_000520.1	D0PX88	1503	8	501	53.0735	6.27	37.61	65.35	-0.625	Nucleus
CsbHLH128	Ms8g_000680.1	D0PX88	1500	8	500	52.9364	6.19	38.05	65.86	-0.615	Nucleus
CsbHLH129	Ms8g_007340.1	Q9SA82	570	8	190	21.8518	5.34	59.11	80.11	-0.665	Cytoplasm
CsbHLH130	Ms8g_015240.1	Q9FH37	699	8	233	25.6123	6.76	54.26	73.3	-0.584	Nucleus
CsbHLH131	Ms8g_016270.1	Q9S7Y1	741	8	247	27.4224	8.41	43.25	96.8	-0.279	Nucleus
CsbHLH132	Ms8g_016940.1	F4JIJ7	657	8	219	24.7161	5.89	49.79	82.74	-0.494	Cytoplasm
CsbHLH133	Ms8g_016970.2	F4JIJ7	657	8	219	24.5438	5.69	55.93	85.39	-0.502	Cytoplasm
CsbHLH134	Ms8g_018240.1	Q9FH37	693	8	231	25.7743	6.92	44.66	81.13	-0.571	Nucleus
CsbHLH135	Ms8g_021310.1	Q0V7X4	954	8	318	35.2444	4.98	34.33	78.81	-0.438	Nucleus
CsbHLH136	Ms8g_023890.1	Q66GR3	1218	8	406	44.7615	5.86	64.89	60.37	-0.774	Nucleus
CsbHLH137	Ms8g_024770.1	Q66GR3	1218	8	406	44.7525	5.79	65.62	60.37	-0.774	Nucleus
CsbHLH138	Ms8g_026380.1	Q8S3D2	1329	8	443	49.0707	5.55	49.22	66.48	-0.635	Nucleus
CsbHLH139	Ms8g_028340.1	Q9T072	1086	8	362	40.4204	5.01	56.09	89.45	-0.522	Nucleus
CsbHLH140	Ms8g_028730.1	Q9T072	1086	8	362	40.4324	4.97	55.86	89.45	-0.528	Nucleus
CsbHLH141	Ms8g_033630.1	Q9T072	1020	8	340	37.8314	8.36	49.82	88.68	-0.339	Nucleus
CsbHLH142	Ms8g_033790.1	Q9FH37	627	8	209	23.4765	7.61	50.61	70.48	-0.712	Nucleus
CsbHLH143	Ms8g_035420.1	F4JIJ7	534	8	178	20.1461	9.3	38.82	90.34	-0.518	Cytoplasm
CsbHLH144	Ms8g_039680.1	Q9M8K6	579	8	193	21.3097	7.01	62.62	103.99	0.012	Nucleus
CsbHLH145	Ms8g_048280.1	Q2HIV9	741	8	247	28.0879	5.21	61.18	90	-0.455	Nucleus
CsbHLH146	Ms8g_048840.1	Q9LTS4	1485	8	495	56.1415	9.19	66.26	81.76	-0.508	Cytoplasm

## Sheet: Table S3
Supplementary Table S3. Sequences of 10 predicted motifs of CsbHLH proteins
Motif	Best possible match	width	sites	E-value
1	ATXXHS[IL]AERRRRE[KR][IL][NS]ER[FLM]XAL[RQ]SL[VI]P[NG]	29	143	1.5e-1764
2	KK[MT]DKAS[MI]L[DG][ED]A[IV][EN]Y[VI]KELQXQV[QK]XL[ES]EK	29	146	7.7e-1670
3	XX[VA]L[IL][KR][IL]CCEK[RK]PGLLLK[IL][IM]XALEXLRLX[IV]LH[AS][NS][IV][TS]TFGG[SR]	41	61	6.2e-574
4	LDITI[IV]AQM[DG]DE[FY][SC]MT[VIM][KDN]DLV[KR][NS]LR[KQ][AV]LL	29	14	2.4e-130
5	[QE][FP]P[KDP][SQ]V[PY][IC][HK][VI]RA[RK]RG	15	29	1.6e-124
6	[MG][TL][ED][HQRY][QD]VA[KE]L[MT][EW]E[DN][MVG][GQ][ASL][AS]M[QH][FYG]L[QG][GSL][KP][AGR][LV][CP][LIV][MK][PA][IS][ST][LT]A[STA]A[IT][STY][TPQ][SA][TKQ][CDP][HAS][TDW][RE][NSK][PS][LIR][IAV][KNS]	50	8	3.3e-118
7	[DKNQ][YET][CF][SVD]R[SAV][FIR][LE]A[KR][SN][AH]G[IF][QH]T[VIL]V[CL][VI][PS][TL][DAL][LS]GVVELG[ST][TVF][DR][MKT][LV][PNQ][EL][DS][FLY][EG]L[LI][QH][MAH]VK[ST][VF]F	49	9	1.4e-134
8	[ER][PDE][NC][AKY][AI][LFS][SGM][LP][ED][DR][VL][TK][DE][TIS]E[WM]F[YF][LT][VA][SC][MQV][STY][FR]SF[PG][APR][GE][DH]G[LGV][PL]G[KY][AC][FY][AS][SR]G[QAK][HDP][VL]WL[ST][GQ][AV]	48	8	1.3e-103
9	[CIY][GST][GFV][DLR]D[QS][QRY][FL][IKP][FL][SN][ER][ILTV][IL][RD][IVL]L[HL][EK]E[GN][LV][EDN][VI][VI][SN][AC]S[SY][ST][VEKL][AVT][DGN][DG][RS][VFL][LFI]H[STV][VI][HQ][CAS][EQ][IV][PNR][QY]S[FS]	48	9	8.3e-77
10	EM[IM][FY][RK]IA[AV]MQP[VI][HD]IDP[EA]S[VI][KR][PK]PKRRNV[KR]I	29	7	4.5e-73

## Sheet: Table S4
Supplementary Table S4. Segmentally and tandemly duplicated CsbHLH gene pairs
Gene Name	Gene ID	Gene Name	Gene ID	Duplication Type	Ka	Ks	Ka/Ks
Ms1g_043880.1	CsbHLH19	Ms1g_044670.1	CsbHLH20	Segmental duplication	0.0138933	0.0170623	0.814267
Ms1g_015870.1	CsbHLH4	Ms1g_016480.1	CsbHLH5	Segmental duplication	0.00348872	0.00841229	0.414717
Ms1g_039620.1	CsbHLH15	Ms3g_083110.1	CsbHLH72	Segmental duplication	0.0650924	0.415237	0.156759
Ms1g_028540.1	CsbHLH10	Ms3g_077900.1	CsbHLH69	Segmental duplication	0.116919	0.526029	0.222267
Ms1g_040400.1	CsbHLH16	Ms3g_082770.1	CsbHLH71	Segmental duplication	0.184941	0.648755	0.28507
Ms1g_042210.1	CsbHLH17	Ms4g_001840.1	CsbHLH74	Segmental duplication	0.215807	0.522013	0.413414
Ms1g_042400.1	CsbHLH18	Ms4g_001840.1	CsbHLH74	Segmental duplication	0.199027	0.495681	0.401523
Ms1g_025350.1	CsbHLH8	Ms5g_011430.2	CsbHLH88	Segmental duplication	0.157635	0.613347	0.257009
Ms1g_025920.1	CsbHLH9	Ms5g_011790.1	CsbHLH89	Segmental duplication	0.13719	0.68793	0.199424
Ms2g_016320.1	CsbHLH30	Ms5g_036140.1	CsbHLH99	Segmental duplication	0.112944	0.479937	0.235332
Ms2g_017650.1	CsbHLH32	Ms5g_038180.1	CsbHLH100	Segmental duplication	0.21703	0.67857	0.319835
Ms2g_009790.1	CsbHLH29	Ms5g_030920.1	CsbHLH96	Segmental duplication	0.0955269	0.479238	0.199331
Ms2g_032450.1	CsbHLH35	Ms6g_030690.1	CsbHLH119	Segmental duplication	0.0964035	0.410169	0.235034
Ms2g_041820.1	CsbHLH39	Ms6g_011280.2	CsbHLH113	Segmental duplication	0.145088	0.554244	0.261776
Ms2g_040630.1	CsbHLH37	Ms6g_005190.1	CsbHLH109	Segmental duplication	0.0846266	0.474951	0.17818
Ms2g_009650.2	CsbHLH28	Ms2g_040630.1	CsbHLH37	Segmental duplication	0.298053	1.90547	0.15642
Ms2g_002720.1	CsbHLH25	Ms3g_071650.1	CsbHLH65	Segmental duplication	0.0889862	0.605461	0.146973
Ms3g_071650.1	CsbHLH65	Ms3g_071980.1	CsbHLH66	Segmental duplication	0	0.0044643	0
Ms3g_020590.1	CsbHLH45	Ms6g_001780.4	CsbHLH108	Segmental duplication	0.142851	0.507427	0.281521
Ms3g_053570.1	CsbHLH57	Ms6g_012090.1	CsbHLH115	Segmental duplication	0.179315	0.555615	0.322732
Ms3g_053660.1	CsbHLH58	Ms6g_011980.1	CsbHLH114	Segmental duplication	0.124799	0.302396	0.412699
Ms3g_052420.1	CsbHLH56	Ms6g_013570.1	CsbHLH116	Segmental duplication	0.151589	0.741779	0.204359
Ms3g_067300.1	CsbHLH63	Ms7g_008870.1	CsbHLH124	Segmental duplication	0.173261	0.359427	0.482048
Ms3g_027000.1	CsbHLH47	Ms8g_021310.1	CsbHLH135	Segmental duplication	0.13359	0.568423	0.235018
Ms3g_031130.1	CsbHLH48	Ms8g_016940.1	CsbHLH132	Segmental duplication	0.144191	0.607232	0.237456
Ms3g_031800.1	CsbHLH49	Ms8g_016270.1	CsbHLH131	Segmental duplication	0.0698604	0.348857	0.200255
Ms4g_026990.1	CsbHLH80	Ms6g_009570.1	CsbHLH110	Segmental duplication	0.147979	0.491326	0.301183
Ms3g_064950.1	CsbHLH62	Ms4g_027550.1	CsbHLH81	Tandem duplication	0.467136	3.16666	0.147517
Ms4g_027550.1	CsbHLH81	Ms6g_009900.1	CsbHLH111	Segmental duplication	0.161258	0.464909	0.346858
Ms3g_022940.2	CsbHLH46	Ms4g_001840.1	CsbHLH74	Segmental duplication	0.476935	1.60254	0.297612
Ms4g_001840.1	CsbHLH74	Ms8g_023890.1	CsbHLH136	Segmental duplication	0.459328	1.74521	0.263194
Ms2g_009650.2	CsbHLH28	Ms5g_030600.1	CsbHLH94	Segmental duplication	0.0817764	0.413727	0.197658
Ms5g_030600.1	CsbHLH94	Ms6g_005190.1	CsbHLH109	Segmental duplication	0.34358	1.8392	0.18681
Ms5g_015810.1	CsbHLH90	Ms6g_046680.3	CsbHLH121	Segmental duplication	0.17154	0.363444	0.471984
Ms5g_048080.1	CsbHLH106	Ms8g_048280.1	CsbHLH145	Segmental duplication	0.0651879	0.48401	0.134683
Ms5g_048510.1	CsbHLH107	Ms8g_048840.1	CsbHLH146	Segmental duplication	0.203013	0.38364	0.529177
Ms5g_046180.1	CsbHLH105	Ms8g_000520.1	CsbHLH127	Segmental duplication	0.125632	0.546042	0.230077
Ms6g_025410.1	CsbHLH117	Ms6g_025880.1	CsbHLH118	Segmental duplication	0.00616917	0.0208046	0.29653
Ms8g_016940.1	CsbHLH132	Ms8g_035420.1	CsbHLH143	Segmental duplication	0.435012	2.7031	0.160931
Ms3g_037860.2	CsbHLH53	Ms8g_035420.1	CsbHLH143	Tandem duplication	0.166175	0.344874	0.481842
Ms3g_033190.3	CsbHLH50	Ms8g_015240.1	CsbHLH130	Tandem duplication	0.0741585	0.554048	0.133849
Ms8g_015240.1	CsbHLH130	Ms8g_033790.1	CsbHLH142	Segmental duplication	0.276892	2.66861	0.103759
Ms1g_029930.1	CsbHLH11	Ms3g_075910.1	CsbHLH67	Segmental duplication	0.60331	2.19514	0.274839
Ms1g_029930.1	CsbHLH11	Ms3g_076280.3	CsbHLH68	Segmental duplication	0.190151	0.410034	0.463746
Ms2g_002720.1	CsbHLH25	Ms3g_071980.1	CsbHLH66	Segmental duplication	0.0889862	0.615616	0.144548
Ms2g_002720.1	CsbHLH25	Ms3g_071650.1	CsbHLH65	Segmental duplication	0.0889862	0.605461	0.146973
Ms3g_022940.2	CsbHLH46	Ms4g_001840.1	CsbHLH74	Segmental duplication	0.476935	1.60254	0.297612
Ms3g_022940.2	CsbHLH46	Ms8g_023890.1	CsbHLH136	Segmental duplication	0.149931	0.516243	0.290427
Ms3g_022940.2	CsbHLH46	Ms8g_024770.1	CsbHLH137	Segmental duplication	0.156901	0.568968	0.275764
Ms3g_039730.1	CsbHLH54	Ms8g_033630.1	CsbHLH141	Segmental duplication	0.131946	0.281484	0.468751
Ms4g_018280.1	CsbHLH78	Ms4g_018700.1	CsbHLH79	Segmental duplication	0.0717732	0.0725728	0.988982
Ms6g_025410.1	CsbHLH117	Ms6g_025880.1	CsbHLH118	Segmental duplication	0.00616917	0.0208046	0.29653
Ms8g_016940.1	CsbHLH132	Ms8g_035420.1	CsbHLH143	Segmental duplication	0.435012	2.7031	0.160931

## Sheet: Table S5
Supplementary Table S5. Paired collinearity relationships between CsbHLH and AtbHLH genes
No.	Chromosome location	Gene ID	Chromosome location	Gene ID
1	Cs-chr7	Cs-Ms7g_008870.1	At-Chr4	At-AT4G25400.1
2	Cs-chr7	Cs-Ms7g_008870.1	At-Chr5	At-AT5G51780.1
3	Cs-chr8	Cs-Ms8g_023890.1	At-Chr1	At-AT1G05805.1
4	Cs-chr8	Cs-Ms8g_024770.1	At-Chr1	At-AT1G05805.1
5	Cs-chr8	Cs-Ms8g_023890.1	At-Chr1	At-AT1G51140.1
6	Cs-chr8	Cs-Ms8g_000680.1	At-Chr2	At-AT2G24260.1
7	Cs-chr8	Cs-Ms8g_021310.1	At-Chr2	At-AT2G28160.1
8	Cs-chr8	Cs-Ms8g_039680.1	At-Chr3	At-AT3G06120.1
9	Cs-chr8	Cs-Ms8g_048280.1	At-Chr4	At-AT4G29930.3
10	Cs-chr8	Cs-Ms8g_000520.1	At-Chr4	At-AT4G30980.1
11	Cs-chr8	Cs-Ms8g_015240.1	At-Chr5	At-AT5G54680.1
12	Cs-chr8	Cs-Ms8g_048840.1	At-Chr5	At-AT5G56960.1
13	Cs-chr8	Cs-Ms8g_018240.1	At-Chr5	At-AT5G54680.1
14	Cs-chr8	Cs-Ms8g_048280.1	At-Chr5	At-AT5G57150.4
15	Cs-chr8	Cs-Ms8g_000520.1	At-Chr5	At-AT5G58010.1
16	Cs-chr8	Cs-Ms8g_033790.1	At-Chr5	At-AT5G54680.1
17	Cs-chr5	Cs-Ms5g_011790.1	At-Chr1	At-AT1G01260.1
18	Cs-chr5	Cs-Ms5g_043550.2	At-Chr1	At-AT1G69010.1
19	Cs-chr5	Cs-Ms5g_038180.1	At-Chr1	At-AT1G32640.1
20	Cs-chr5	Cs-Ms5g_031610.1	At-Chr1	At-AT1G68810.1
21	Cs-chr5	Cs-Ms5g_028060.1	At-Chr1	At-AT1G59640.2
22	Cs-chr5	Cs-Ms5g_011790.1	At-Chr2	At-AT2G46510.1
23	Cs-chr5	Cs-Ms5g_038180.1	At-Chr2	At-AT2G22750.2
24	Cs-chr5	Cs-Ms5g_036140.1	At-Chr3	At-AT3G50330.1
25	Cs-chr5	Cs-Ms5g_006410.1	At-Chr3	At-AT3G07340.1
26	Cs-chr5	Cs-Ms5g_011790.1	At-Chr4	At-AT4G00870.1
27	Cs-chr5	Cs-Ms5g_038180.1	At-Chr4	At-AT4G37850.1
28	Cs-chr5	Cs-Ms5g_038180.1	At-Chr4	At-AT4G17880.1
29	Cs-chr5	Cs-Ms5g_030780.1	At-Chr4	At-AT4G17880.1
30	Cs-chr5	Cs-Ms5g_048080.1	At-Chr4	At-AT4G29930.3
31	Cs-chr5	Cs-Ms5g_036140.1	At-Chr5	At-AT5G67060.1
32	Cs-chr5	Cs-Ms5g_042410.1	At-Chr5	At-AT5G62610.1
33	Cs-chr5	Cs-Ms5g_048510.1	At-Chr5	At-AT5G56960.1
34	Cs-chr5	Cs-Ms5g_043550.2	At-Chr5	At-AT5G08130.5
35	Cs-chr5	Cs-Ms5g_030600.1	At-Chr5	At-AT5G65640.1
36	Cs-chr5	Cs-Ms5g_048080.1	At-Chr5	At-AT5G57150.4
37	Cs-chr5	Cs-Ms5g_030920.1	At-Chr5	At-AT5G46690.1
38	Cs-chr5	Cs-Ms5g_030780.1	At-Chr5	At-AT5G46760.1
39	Cs-chr5	Cs-Ms5g_038180.1	At-Chr5	At-AT5G46760.1
40	Cs-chr6	Cs-Ms6g_030690.1	At-Chr2	At-AT2G40200.1
41	Cs-chr6	Cs-Ms6g_011980.1	At-Chr5	At-AT5G50915.1
42	Cs-chr6	Cs-Ms6g_013570.1	At-Chr5	At-AT5G09750.1
43	Cs-chr6	Cs-Ms6g_047350.1	At-Chr5	At-AT5G61270.1
44	Cs-chr6	Cs-Ms6g_005190.1	At-Chr5	At-AT5G65640.1
45	Cs-chr3	Cs-Ms3g_054360.1	At-Chr1	At-AT1G63650.1
46	Cs-chr3	Cs-Ms3g_067330.1	At-Chr1	At-AT1G12540.1
47	Cs-chr3	Cs-Ms3g_022940.2	At-Chr1	At-AT1G51140.1
48	Cs-chr3	Cs-Ms3g_076280.3	At-Chr1	At-AT1G09530.1
49	Cs-chr3	Cs-Ms3g_035970.1	At-Chr1	At-AT1G49770.1
50	Cs-chr3	Cs-Ms3g_083110.1	At-Chr1	At-AT1G03040.1
51	Cs-chr3	Cs-Ms3g_027000.1	At-Chr2	At-AT2G28160.1
52	Cs-chr3	Cs-Ms3g_020590.1	At-Chr2	At-AT2G18300.3
53	Cs-chr3	Cs-Ms3g_060470.1	At-Chr2	At-AT2G43140.2
54	Cs-chr3	Cs-Ms3g_075910.1	At-Chr2	At-AT2G46970.1
55	Cs-chr3	Cs-Ms3g_062670.1	At-Chr2	At-AT2G16910.1
56	Cs-chr3	Cs-Ms3g_071980.1	At-Chr3	At-AT3G25710.1
57	Cs-chr3	Cs-Ms3g_071650.1	At-Chr3	At-AT3G25710.1
58	Cs-chr3	Cs-Ms3g_067300.1	At-Chr4	At-AT4G25400.1
59	Cs-chr3	Cs-Ms3g_020590.1	At-Chr4	At-AT4G36540.1
60	Cs-chr3	Cs-Ms3g_020590.1	At-Chr4	At-AT4G34530.1
61	Cs-chr3	Cs-Ms3g_083110.1	At-Chr4	At-AT4G02590.1
62	Cs-chr3	Cs-Ms3g_054360.1	At-Chr4	At-AT4G00480.2
63	Cs-chr3	Cs-Ms3g_067300.1	At-Chr5	At-AT5G51780.1
64	Cs-chr3	Cs-Ms3g_054360.1	At-Chr5	At-AT5G41315.1
65	Cs-chr3	Cs-Ms3g_009080.1	At-Chr5	At-AT5G01310.1
66	Cs-chr3	Cs-Ms3g_053660.1	At-Chr5	At-AT5G50915.1
67	Cs-chr3	Cs-Ms3g_033190.3	At-Chr5	At-AT5G54680.1
68	Cs-chr3	Cs-Ms3g_052420.1	At-Chr5	At-AT5G09750.1
69	Cs-chr4	Cs-Ms4g_001840.1	At-Chr1	At-AT1G51140.1
70	Cs-chr4	Cs-Ms4g_027550.1	At-Chr1	At-AT1G27740.1
71	Cs-chr4	Cs-Ms4g_001840.1	At-Chr2	At-AT2G42280.1
72	Cs-chr4	Cs-Ms4g_004440.1	At-Chr2	At-AT2G41130.1
73	Cs-chr4	Cs-Ms4g_028410.1	At-Chr3	At-AT3G50330.1
74	Cs-chr4	Cs-Ms4g_009320.1	At-Chr3	At-AT3G23210.1
75	Cs-chr4	Cs-Ms4g_004440.1	At-Chr3	At-AT3G56770.1
76	Cs-chr4	Cs-Ms4g_009320.1	At-Chr4	At-AT4G14410.1
77	Cs-chr4	Cs-Ms4g_027550.1	At-Chr5	At-AT5G43175.1
78	Cs-chr4	Cs-Ms4g_018700.1	At-Chr5	At-AT5G53210.1
79	Cs-chr4	Cs-Ms4g_028410.1	At-Chr5	At-AT5G67060.1
80	Cs-chr1	Cs-Ms1g_029930.1	At-Chr1	At-AT1G09530.1
81	Cs-chr1	Cs-Ms1g_025920.1	At-Chr1	At-AT1G01260.1
82	Cs-chr1	Cs-Ms1g_039620.1	At-Chr1	At-AT1G03040.1
83	Cs-chr1	Cs-Ms1g_030310.1	At-Chr2	At-AT2G46970.1
84	Cs-chr1	Cs-Ms1g_042400.1	At-Chr2	At-AT2G42280.1
85	Cs-chr1	Cs-Ms1g_037810.3	At-Chr2	At-AT2G20180.2
86	Cs-chr1	Cs-Ms1g_043880.1	At-Chr2	At-AT2G41240.1
87	Cs-chr1	Cs-Ms1g_044670.1	At-Chr2	At-AT2G41240.1
88	Cs-chr1	Cs-Ms1g_025920.1	At-Chr2	At-AT2G46510.1
89	Cs-chr1	Cs-Ms1g_025350.1	At-Chr2	At-AT2G46810.1
90	Cs-chr1	Cs-Ms1g_030310.1	At-Chr3	At-AT3G62090.2
91	Cs-chr1	Cs-Ms1g_048840.1	At-Chr3	At-AT3G26744.1
92	Cs-chr1	Cs-Ms1g_043880.1	At-Chr3	At-AT3G56970.1
93	Cs-chr1	Cs-Ms1g_044670.1	At-Chr3	At-AT3G56970.1
94	Cs-chr1	Cs-Ms1g_025350.1	At-Chr3	At-AT3G61950.1
95	Cs-chr1	Cs-Ms1g_039620.1	At-Chr4	At-AT4G02590.1
96	Cs-chr1	Cs-Ms1g_037810.3	At-Chr4	At-AT4G28790.1
97	Cs-chr1	Cs-Ms1g_025350.1	At-Chr4	At-AT4G01460.1
98	Cs-chr1	Cs-Ms1g_009850.1	At-Chr5	At-AT5G01310.1
99	Cs-chr1	Cs-Ms1g_021210.1	At-Chr5	At-AT5G38860.1
100	Cs-chr1	Cs-Ms1g_009850.1	At-Chr5	At-AT5G01310.1
101	Cs-chr2	Cs-Ms2g_002720.1	At-Chr1	At-AT1G68810.1
102	Cs-chr2	Cs-Ms2g_041820.1	At-Chr1	At-AT1G22490.1
103	Cs-chr2	Cs-Ms2g_035260.1	At-Chr1	At-AT1G66470.1
104	Cs-chr2	Cs-Ms2g_017650.1	At-Chr1	At-AT1G32640.1
105	Cs-chr2	Cs-Ms2g_006550.2	At-Chr1	At-AT1G59640.2
106	Cs-chr2	Cs-Ms2g_032450.1	At-Chr2	At-AT2G40200.1
107	Cs-chr2	Cs-Ms2g_017650.1	At-Chr2	At-AT2G22750.2
108	Cs-chr2	Cs-Ms2g_002720.1	At-Chr3	At-AT3G25710.1
109	Cs-chr2	Cs-Ms2g_016320.1	At-Chr3	At-AT3G50330.1
110	Cs-chr2	Cs-Ms2g_017650.1	At-Chr4	At-AT4G37850.1
111	Cs-chr2	Cs-Ms2g_016320.1	At-Chr4	At-AT4G33880.1
112	Cs-chr2	Cs-Ms2g_016410.2	At-Chr4	At-AT4G36930.1
113	Cs-chr2	Cs-Ms2g_016320.1	At-Chr5	At-AT5G67060.1
114	Cs-chr2	Cs-Ms2g_016410.2	At-Chr5	At-AT5G67110.1
115	Cs-chr2	Cs-Ms2g_009650.2	At-Chr5	At-AT5G65640.1
116	Cs-chr2	Cs-Ms2g_017650.1	At-Chr5	At-AT5G46760.1
117	Cs-chr2	Cs-Ms2g_035260.1	At-Chr5	At-AT5G37800.1

## Sheet: Table S6
Supplementary Table S6. The FPKM value of structural genes, bHLH and MYB TFs identified in the isoflavonoid-related module
Type	Gene name	Gene ID	WGCNA module	Root	Stem	Leaf	Flower	Seed	Module Membership	Gene significance	KME
Structural genes	CsCHS2	Ms2g_021840.1	Meblack	14.6608	42.2067	438.716	46.3013	4.30049	0.98357	0.964154	0.998087
	CsCHS4	Ms3g_046640.1	Meblack	130.673	0.125617	0.406309	0.198901	0.0713817	0.994921	0.999998	0.994921
	CsCHS5	Ms6g_018210.1	Meblack	56.9334	0.644336	0.0302019	0.364029	0	0.995067	0.999946	0.995067
	CsCHS6	Ms6g_018230.1	Meblack	8.02574	3.77535	1.69629	3.75233	5.74091	0.844508	0.801379	0.844508
	CsCHS8	Ms6g_027530.1	Meblack	17.4336	189.835	2083.28	255.637	108.786	0.985601	0.979482	0.994004
	CsCHI1	Ms3g_061430.1	Meblack	108.416	247.03	1283.46	483.786	279.577	0.966554	0.979455	0.98357
	CsCHI2	Ms3g_061440.1	Meblack	96.7109	1.52015	0.51135	30.8236	4.01623	0.987844	0.995295	0.864069
	CsCHI3	Ms3g_061480.1	Meblack	4.5669	0.0316015	0	2.12054	34.05	0.996906	0.989185	0.976816
	CsIFS1	Ms3g_037330.1	Meblack	197.411	0.617979	0.0464183	9.2462	0.0825581	0.991527	0.998958	0.991527
	CsIFS2	Ms3g_037310.1	Meblack	1.79999	0.116885	0	0.178728	0.0540083	0.993159	0.998168	0.98357
	CsHID3	Ms3g_065930.1	Meblack	357.975	31.9689	4.89397	12.9584	6.25478	0.994448	0.997543	0.994448
	CsHID6	Ms3g_066010.1	Meblack	6.35899	14.2802	10.4065	21.6142	14.8333	0.946982	0.964245	0.984463
	CsIFR1	Ms2g_014450.1	Meblack	19.0676	1.61374	0.127682	0.861683	0.335463	0.988857	0.98809	0.996094
	CsIFR2	Ms2g_014460.1	Meblack	15.9288	0.585872	0.209121	0.915993	0.289583	0.927748	0.94636	0.998918
	CsI3'H1	Ms8g_046760.1	Meblack	439.119	33.8166	2.91902	26.0369	187.416	0.944524	0.916977	0.944524
	CsI3'H2	Ms3g_044170.1	Meblack	74.4285	25.8463	2.79599	4.8938	15.4298	0.967763	0.947509	0.967763
	CsVR1	Ms1g_012270.1	Meblack	17.7212	1.1159	0.165475	0.0837303	0.743404	0.990871	0.9931	0.994921
	CsVR2	Ms1g_012280.1	Meblack	1.80379	20.6203	5.32192	3.12754	0	0.976816	0.954827	0.976816
	CsVR3	Ms1g_012290.1	Meblack	1.49529	0	0.19232	0.0420537	0.0708263	0.916901	0.917763	0.980361
bHLH	CsbHLH9	Ms1g_025920.1	Meblack	46.3752	12.4368	8.55391	5.89955	5.87193	0.985422	0.987884	0.985422
	CsbHLH15	Ms1g_039620.1	Meblack	67.4521	38.4333	11.6161	19.5954	12.1311	0.894648	0.888532	0.894648
	CsbHLH32	Ms2g_017650.1	Meblack	56.252	16.4915	1.93255	0.913323	0.387899	0.963948	0.959964	0.963948
	CsbHLH38	Ms2g_041160.1	Meblack	6.09195	0.470564	0.413833	0.438077	0.774006	0.998164	0.998293	0.998164
	CsbHLH39	Ms2g_041820.1	Meblack	18.7946	1.54875	0.651598	1.14734	7.537	0.956266	0.93187	0.956266
	CsbHLH48	Ms3g_031130.1	Meblack	7.47104	0.474845	0.193638	0	0	0.994266	0.998233	0.994266
	CsbHLH59	Ms3g_054360.1	Meblack	10.0397	2.92653	1.40475	2.36741	1.79391	0.985802	0.986999	0.985802
	CsbHLH63	Ms3g_067300.1	Meblack	9.03904	1.20921	1.20026	0.326194	1.07323	0.994899	0.994934	0.994899
	CsbHLH74	Ms4g_001840.1	Meblack	14.2172	7.51338	3.6226	1.22669	3.16454	0.912962	0.896715	0.912962
	CsbHLH89	Ms5g_011790.1	Meblack	83.6077	17.6903	15.5537	9.4367	13.0514	0.993632	0.995177	0.993632
	CsbHLH90	Ms5g_015810.1	Meblack	12.4733	2.59263	2.43247	1.58211	1.76818	0.991365	0.995784	0.991365
	CsbHLH94	Ms5g_030600.1	Meblack	94.6312	19.1447	1.62855	2.70988	28.7645	0.979101	0.954345	0.979101
	CsbHLH95	Ms5g_030780.1	Meblack	263.299	79.7482	45.3066	6.8894	3.2152	0.95332	0.956674	0.95332
	CsbHLH100	Ms5g_038180.1	Meblack	5.30351	0.570081	0.772994	0.340673	3.9399	0.808374	0.764234	0.808374
	CsbHLH102	Ms5g_038210.1	Meblack	5.61319	2.14574	1.47884	2.68522	1.08072	0.916867	0.939259	0.916867
	CsbHLH106	Ms5g_048080.1	Meblack	163.378	3.97134	0.866853	0.627404	15.6746	0.998852	0.996248	0.998852
	CsbHLH124	Ms7g_008870.1	Meblack	7.1606	0.0245792	0	0.0844527	0.0246114	0.987083	0.979522	0.987083
	CsbHLH125	Ms7g_008880.1	Meblack	5.32761	0.500127	0	0.320131	0.116031	0.994768	0.999952	0.994768
	CsbHLH127	Ms8g_000520.1	Meblack	57.492	22.7141	12.8858	11.7423	10.6162	0.993265	0.996479	0.993265
	CsbHLH128	Ms8g_000680.1	Meblack	39.3761	15.8436	8.41401	8.35103	7.75419	0.970944	0.970049	0.970944
	CsbHLH131	Ms8g_016270.1	Meblack	12.0088	3.59108	3.69034	2.3729	1.18054	0.971704	0.969139	0.971704
	CsbHLH133	Ms8g_016970.2	Meblack	6.73997	0.674285	0.0720521	0	0.286827	0.954644	0.97103	0.954644
	CsbHLH141	Ms8g_033630.1	Meblack	25.0718	1.14173	0.303085	0.178089	8.68479	0.96531	0.943132	0.96531
	CsbHLH145	Ms8g_048280.1	Meblack	771.231	21.1813	16.7762	3.32686	33.3543	0.997367	0.999492	0.997367
MYB	MYB	Ms1g_030790.1	Meblack	21.4146	0.152802	0.0539453	0.728887	0	0.992839	0.999522	0.992839
	MYB	Ms1g_038970.1	Meblack	7.63131	0.218476	0.212185	0.0478297	0.110572	0.995109	0.999758	0.995109
	MYB	Ms2g_020110.1	Meblack	17.8726	0.959859	1.71351	1.09086	3.70297	0.992657	0.988086	0.992657
	MYB	Ms3g_029410.1	Meblack	103.357	17.4919	3.72742	0.179026	0.0191254	0.985351	0.985754	0.985351
	MYB	Ms3g_075470.1	Meblack	35.5319	10.7649	0.465522	1.2635	15.5408	0.93269	0.892565	0.93269
	MYB	Ms3g_082370.1	Meblack	11.2985	0.0270483	2.30791	0.190177	0.174798	0.962986	0.979145	0.962986
	MYB	Ms4g_017760.1	Meblack	9.48566	1.5373	0.274874	0.058938	0	0.987004	0.987684	0.987004
	MYB	Ms4g_029100.1	Meblack	3.34117	1.54511	0.464147	0.325025	0.53133	0.933581	0.919877	0.933581
	MYB	Ms5g_036700.1	Meblack	162.513	39.6896	20.7453	15.8277	47.7622	0.991967	0.974916	0.991967
	MYB	Ms5g_050680.1	Meblack	12.5393	4.12018	0.931012	0.394321	0.381487	0.956087	0.951616	0.956087
	MYB	Ms6g_017820.1	Meblack	33.3815	9.04971	1.28456	0.0266902	0.0627997	0.966828	0.96327	0.966828
	MYB	Ms7g_004390.1	Meblack	26.1246	2.74088	2.9443	2.69795	4.50511	0.997608	0.997374	0.997608
	MYB	Ms7g_018460.1	Meblack	54.4677	15.7882	15.6778	24.0357	27.5248	0.951819	0.945338	0.951819
	MYB	Ms8g_017890.1	Meblack	6.35399	0.487248	0.464518	0.353438	0.122592	0.990433	0.998416	0.990433
	MYB	Ms8g_017950.1	Meblack	10.1006	1.24055	0.14498	0.0216731	0.0180796	0.991724	0.992743	0.991724
	MYB-related	Ms3g_034640.1	Meblack	83.5215	13.1097	15.7701	15.203	10.8539	0.986741	0.997863	0.986741
	MYB-related	Ms3g_070590.1	Meblack	91.9309	27.2987	22.7269	23.0197	30.2257	0.999961	0.99453	0.999961
	MYB-related	Ms3g_077420.1	Meblack	14.3383	4.6448	4.35421	3.43076	5.13274	0.996819	0.989993	0.996819
	MYB-related	Ms5g_013320.1	Meblack	147.887	13.681	9.53454	10.1251	25.1216	0.998877	0.994391	0.998877
	MYB-related	Ms6g_018980.1	Meblack	26.4157	12.4077	7.25463	13.1199	10.5029	0.949045	0.948148	0.949045
	MYB-related	Ms6g_034050.1	Meblack	48.1278	19.9296	13.366	9.9717	11.5499	0.971507	0.967948	0.971507
	MYB-related	Ms6g_048740.1	Meblack	27.0861	5.85675	2.8444	0.230401	1.25044	0.981478	0.980756	0.981478
Note:The genes regarded as the key candidate genes for further study were highlight in yellow.

## Sheet: Table S7
Supplementary Table S7. Total identified metabolites of C. speciosa
ID	Compounds	Q1 (Da)	Q3 (Da)	Molecular Weight (Da)	Formula	Ionization model	CAS	Class	Root1	Root2	Root3	Stem1	Stem2	Stem3	Leaf1	Leaf2	Leaf3	Flower1	Flower2	Flower3	Seed1	Seed2	Seed3
pme3217	Isoliquiritigenin	257.08	137	256.074	C15H12O4	[M+H]+	961-29-5	Chalcones	14781	18063	10378	20356	986890	26471	29766	11870	38601	12829	2238.4	8579.9	18609	14045	4861.9
pme3440	Butein	273.08	136.9	272.068	C15H12O5	[M+H]+	487-52-5	Chalcones	7029.6	12266	6155.7	5182.2	68679	13797	8050.8	2866.2	9997.1	3278.7	1520.6	2432.1	74889	30840	27803
pme2960	Naringenin chalcone	273.08	153	272.068	C15H12O5	[M+H]+	73692-50-9	Chalcones	9	9	9	24886	28664	6250.4	141320	167780	330280	70736	42883	101190	16435	14853	41754
pme1201	Phloretin	273.08	167	274.084	C15H14O5	[M-H]-	60-82-2	Chalcones	39772	24952	16642	149620	105930	46067	99537	434650	128270	3135100	285720	170250	270850	474640	509280
Zmpn002440	3,4,2',4',6'-Pentahydroxychalcone	287.06	135.05	288.063	C15H12O6	[M-H]-	14917-41-0	Chalcones	2872.7	2832.7	7282.3	162670	170350	450550	948920	1767100	582040	1157900	178160	1035800	99725	112320	201210
pme1399	Xanthohumol	355.15	178.5	354.147	C21H22O5	[M+H]+	6754-58-1	Chalcones	9	9	9	4111.5	1097.2	692.21	5087.5	2261.8	4328	1030.3	2164.8	2098.3	488.39	690.46	789.86
pmp000384	Isoliquiritin	419.13	257.08	418.126	C21H22O9	[M+H]+	5041-81-6	Chalcones	3767.2	1689	1981.5	3543.2	23124	5638.8	35051	18750	4949.9	9109.3	4753.4	6710.2	16903	161630	40441
Lmlp006175	Isosalipurposide (Phlorizin Chalcone)	435.13	273.09	434.121	C21H22O10	[M+H]+	4547-85-7	Chalcones	3080.8	2588.8	1483.7	307930	111800	49594	3038800	10947000	4428500	2260700	1547100	928020	1917800	1689700	2096300
Lmfn004093	Phloretin-4'-O-glucoside (Trilobatin)	435.13	315.09	436.137	C21H24O10	[M-H]-	4192-90-9	Chalcones	86037	54778	64496	7832400	1972800	2404500	2786700	3791600	17001000	13536000	3137700	36614000	645980	431050	4670400
mws2118	Phloretin-2'-O-glucoside (Phlorizin)	435.13	166.7	436.137	C21H24O10	[M-H]-	60-81-1	Chalcones	879280	1211800	775320	6543400	1719800	1128600	2069600	16911000	3916200	14887000	7750700	1476400	13684000	10684000	11494000
Hmpn005101	Sieboldin	451.12	289.07	452.131	C21H24O11	[M-H]-	18777-73-6	Chalcones	4465.1	1945.3	6725.6	737710	56599	37988	84995	1127800	112100	231390	82498	160280	82646	73674	280800
Zmpn004068	Phloretin-2'-O-(6''-O-xylosyl)glucoside	567.17	273.08	568.179	C26H32O14	[M-H]-	-	Chalcones	3375800	2696900	1136400	5286100	11074000	4309000	183920	90557	2286800	10244000	2135600	616440	2646400	2300300	2221600
mws0789	Pinocembrin (Dihydrochrysin)	255.07	151	256.074	C15H12O4	[M-H]-	480-39-7	Dihydroflavone	9	9	9	9	9	9	43929	68775	19476	77818	18769	37456	9	9	9
mws0902	Liquiritigenin	255.07	135	256.074	C15H12O4	[M-H]-	578-86-9	Dihydroflavone	2932	3886.9	2556.3	9	272970	2604.8	9	9	9	2675.6	9	9	2000.9	1135.8	9
pme0376	Naringenin (5,7,4'-Trihydroxyflavanone)	271.06	151	272.068	C15H12O5	[M-H]-	480-41-1	Dihydroflavone	9	9	9	12583	15419	5334.3	28143	86232	58026	35863	9528.6	40768	4289.8	6728.2	14723
mws0064	Eriodictyol (5,7,3',4'-Tetrahydroxyflavanone)	287.06	135	288.063	C15H12O6	[M-H]-	552-58-9	Dihydroflavone	4545.3	16338	10063	139410	158700	405470	837200	1531700	536950	1002800	166300	937260	90258	93552	168450
pmp000637	Sophoraflavanone B	341.14	285.08	340.131	C20H20O5	[M+H]+	53846-50-7	Dihydroflavone	31285	21841	26275	25935	33977	25201	33747	35025	26242	25816	31057	20195	33296	21400	37917
pmp000383	Liquiritigenin-4'-O-Glucoside (Liquiritin)	419.13	257.08	418.126	C21H22O9	[M+H]+	551-15-5	Dihydroflavone	4097.1	9	9	1662.5	19504	3130.3	32798	17205	8783.3	9441.9	5622.4	8786.7	19607	163660	47939
mws1179	Naringenin-7-O-glucoside (Prunin)	433.11	271	434.121	C21H22O10	[M-H]-	529-55-5	Dihydroflavone	7329	3846.8	8158.1	374770	273970	164010	1034000	3237200	1700500	2348100	827810	1828200	443530	678540	478840
pmp000650	Leachianone A	439.21	303.16	438.204	C26H30O6	[M+H]+	97938-31-3	Dihydroflavone	1401.6	1519.5	1630.1	1972.9	1530.1	2767	1648.4	2257.3	1501.2	1269.3	951.49	1905.9	1211.1	1751.9	1345.3
mws1454	Persicoside	477.14	315	478.148	C23H26O11	[M-H]-	28978-03-2	Dihydroflavone	9	9	9	9	9	34978	83301	323090	38252	1126200	1802000	1178900	89061	77757	92005
mws1519	Eriodictyol-7-O-Rutinoside (Eriocitrin)	595.17	287.06	596.174	C27H32O15	[M-H]-	13463-28-0	Dihydroflavone	9	9	9	9	9	9	67602	33746	31139	9	9	9	9	9	9
Lmyn004037	Eriodictyol-7-O-(6"-O-galloyl)glucoside	601.12	439.09	602.127	C28H26O15	[M-H]-	-	Dihydroflavone	9	9	9	9	9	9	9	9	9	11649	7849.8	218380	69212	70071	124940
mws0036	Hesperetin-7-O-rutinoside (Hesperidin)	609.18	301.09	610.19	C28H34O15	[M-H]-	520-26-3	Dihydroflavone	221310	207480	178830	100640	147460	48316	23601	19893	34767	12136	33007	13976	23988	26363	25555
mws0914	Pinobanksin	271.06	151	272.068	C15H12O5	[M-H]-	548-82-3	Dihydroflavonol	9	9	9	10398	15318	4205.2	28069	90141	53557	35698	9178.3	46352	3753.5	4996.1	14204
mws0044	Dihydroquercetin(Taxifolin)	303.05	125.02	304.058	C15H12O7	[M-H]-	480-18-2	Dihydroflavonol	6044.1	4495.4	11984	573860	1354200	318050	1668200	2326200	719740	2464600	700240	4279400	1131500	862910	1355000
pme1598	Hesperetin-5-O-glucoside	463.12	301	464.132	C22H24O11	[M-H]-	69651-80-5	Dihydroflavonol	284650	126230	140120	46680000	33525000	12734000	54550000	60698000	17604000	34203000	22299000	19530000	1368900	1195500	1063400
mws0054	Catechin	289.07	245	290.079	C15H14O6	[M-H]-	154-23-4	Flavanols	228350	149070	505500	30658000	13984000	16800000	3770800	2255000	779560	2014200	1148700	7680000	11918000	16194000	21468000
pme0460	Epicatechin	291.09	139.04	290.079	C15H14O6	[M+H]+	490-46-0	Flavanols	172120	121300	167240	288260	2481000	1276900	837930	434570	166590	244450	192160	146990	4014400	3576800	3737000
mws0042	Epigallocatechin	305.07	125	306.074	C15H14O7	[M-H]-	970-74-1	Flavanols	504410	286070	2608300	11375000	3600100	4580300	1637900	1100800	535500	2602900	615720	2545200	2329400	3051800	3832600
mws0049	Gallocatechin	307.08	139	306.074	C15H14O7	[M+H]+	970-73-0	Flavanols	1178100	622630	701860	25832000	8154900	10557000	6432900	2893000	1818800	4727300	3159900	5169300	2037900	1992000	3074500
mws0355	Catechin gallate	441.08	169.02	442.09	C22H18O10	[M-H]-	130405-40-2	Flavanols	8184.7	4815.6	5250.5	6637	25459	20368	3446.5	4377.6	6022.4	346200	1111800	1221100	9680000	10626000	10971000
mws1397	Epicatechin gallate	441.08	169	442.09	C22H18O10	[M-H]-	1257-08-5	Flavanols	4110	4751.3	4083.8	5056.4	33715	16390	2615.2	4350.2	6002.1	289850	1353400	954820	10245000	10076000	9977500
mws0034	Epigallocatechin-3-gallate	457.08	169.01	458.085	C22H18O11	[M-H]-	989-51-5	Flavanols	5303.2	2544.1	8930.6	7881.5	10242	2507.2	4665	2912.2	7616.5	761660	37448	63812	475050	748410	588840
mws2220	Gallocatechin 3-O-gallate	457.08	169.02	458.085	C22H18O11	[M-H]-	5127-64-0	Flavanols	4965.4	4487.3	12017	7940	13563	2589.4	6213.1	5480.3	8807.5	631430	44121	70980	663940	618070	826830
pmb2947	Catechin-catechin-catechin	865.2	407.1	866.206	C45H38O18	[M-H]-	-	Flavanols	225700	147820	329680	2010100	2770900	1835300	419530	337050	65811	193800	119240	271580	4845600	5684900	5163100
Xmgn007799	Sulfuretin	269.05	225.06	270.052	C15H10O5	[M-H]-	120-05-8	Flavonoid	2540.1	3484.2	4243.2	4274.5	6417.7	16177	9	9	9	117850	31064	245100	9	9	9
pmp000571	Apigenin	271.06	153.01	270.053	C15H10O5	[M+H]+	520-36-5	Flavonoid	10995	12197	5428.7	5130.7	31994	9313.7	3984.8	2423	7231.6	154920	91220	274810	2756.5	1580.9	1446.8
pme0088	Luteolin (5,7,3',4'-Tetrahydroxyflavone)	285.04	151	286.048	C15H10O6	[M-H]-	491-70-3	Flavonoid	10455	13581	47709	57382	29394	22728	22499	47952	15072	550210	132610	203050	48713	40806	92652
Lmqn003210	5-Hydroxy-6,7-dimethoxyflavone	297.07	254.07	298.084	C17H14O5	[M-H]-	740-33-0	Flavonoid	161300	1219800	189660	9	9	9	9	9	9	9	9	9	9	9	9
pmp001204	Apigenin-7,4'-dimethyl ether	299.09	284.1	298.084	C17H14O5	[M+H]+	5128-44-9	Flavonoid	34366	28390	251360	21663	38235	17565	10871	1727.9	33742	502600	57190	134300	7166.9	41967	84126
pmp000001	Hispidulin (5,7,4'-Trihydroxy-6-methoxyflavone)	301.07	286.05	300.063	C16H12O6	[M+H]+	1447-88-7	Flavonoid	28078	58696	39064	515050	156760	324970	114400	54135	171060	23368000	17350000	22193000	70230	40670	129130
mws0058	Diosmetin (5,7,3'-Trihydroxy-4'-methoxyflavone)	299.06	284	300.063	C16H12O6	[M-H]-	520-34-3	Flavonoid	78850	129380	59578	942370	355110	622460	67724	89919	84254	37018000	13492000	34557000	133230	81152	258850
Zmpp002571	Robinetin	303.05	257.05	302.043	C15H10O7	[M+H]+	490-31-3	Flavonoid	13357	4281.3	5779.7	1385400	135760	219190	78486	80340	2432600	396220	940890	626680	249250	316150	279060
pmp000106	5,7,4'-Trimethoxyflavone	313.11	298.1	312.1	C18H16O5	[M+H]+	5631-70-9	Flavonoid	8421.4	13882	8427.6	7667.1	9875.8	27515	2759.4	2862.7	70174	28474	615100	18603	8908	33719	24998
Lmsp008392	4',5-Dihydroxy-3',5'-dimethoxyflavone	315.09	272.07	314.079	C17H14O6	[M+H]+	-	Flavonoid	1686	2408.2	5219.7	42699	9505.1	44059	5343.8	7441.5	35159	642830	486890	1328800	5751.1	1925.3	1924.8
Lmsp011263	6-Hydroxy-5,7,4'-trimethoxyflavone	329.1	268.08	328.095	C18H16O6	[M+H]+	6938-19-8	Flavonoid	1804.8	2547.2	1799.5	8749.1	1574.6	3928.5	1867.1	2978	3903	1533600	281060	141310	854.14	621.4	345.09
Lmzp004885	Tricin (5,7,4'-Trihydroxy-3',5'-dimethoxyflavone)	331.08	315.05	330.074	C17H14O7	[M+H]+	520-32-1	Flavonoid	12746	103340	16226	185060	137040	142810	891530	604210	1071700	4686100	5013600	3575300	30123	38061	77709
Hmxp008141	5,7,8,4’-Tetramethoxyflavone	343.12	313.07	342.11	C19H18O6	[M+H]+	6601-66-7	Flavonoid	462360	437920	403010	367680	676280	224050	9763.4	8913.3	41281	3529.9	122700	14931	12333	69781	81879
mws1474	5,7-Dihydroxy-3',4',5'-trimethoxyflavone	345.1	284	344.09	C18H16O7	[M+H]+	18103-42-9	Flavonoid	31589	32094	39756	31456	30962	7373	714.8	776.88	5519.8	55683	7616.6	8271.3	373.12	1324.1	1843.6
mws1002	Syringetin	345.06	330	346.069	C17H14O8	[M-H]-	4423-37-4	Flavonoid	7793	45132	4595.7	170330	121240	119630	141100	586430	392200	143400	104190	359860	2120.5	2435.4	5009.7
Zmjp010694	5-Hydroxy-3,7,3',4'-tetramethoxyflavone (Retusin)	359.11	344.09	358.105	C19H18O7	[M+H]+	1245-15-4	Flavonoid	10712	7085.2	7209.7	2910200	46751	34465	203910	633140	315280	6225700	1012000	138790	18563	5622.7	4998.2
mws1313	Sinensetin (5,6,7,3',4'-pentamethoxyflavone)	373.13	312.1	372.121	C20H20O7	[M+H]+	2306-27-6	Flavonoid	1167300	1200100	1245300	994410	1801800	488380	21193	68774	13594	108340	76359	22464	16645	15241	59510
pmp000113	5-Hydroxy-6,7,8,3',4'-pentamethoxyflavone	389.12	359.08	388.116	C20H20O8	[M+H]+	2174-59-6	Flavonoid	30989	22244	4969.8	15157	28648	20215	11093	1752.8	26738	19870	2338.2	21419	19396	45655	61450
mws0043	Nobiletin (5,6,7,8,3',4'-Hexamethoxyflavone)	403.14	373.1	402.131	C21H22O8	[M+H]+	478-01-3	Flavonoid	6619200	6482200	6371900	5601800	10066000	3522200	633900	488320	339230	308600	1111200	783000	772620	740480	1379200
Lmyp005841	Chrysin-7-O-glucoside	417.12	255.06	416.111	C21H20O9	[M+H]+	31025-53-3	Flavonoid	9	9	9	13652	13798	7777.1	380180	394950	75317	942290	2309500	281230	80904	55452	45292
mws0072	Apigenin-5-O-glucoside	433.11	271.01	432.106	C21H20O10	[M+H]+	28757-27-9	Flavonoid	9	9	9	15931	5199.4	5769	33118	79369	28695	11155000	11823000	22955000	63555	77079	59135
Lmlp005572	Galangin-7-O-glucoside	433.11	271.06	432.106	C21H20O10	[M+H]+	-	Flavonoid	9	9	9	7933.3	6814.1	2388.6	29017	67601	25030	10881000	11957000	21667000	65110	65744	63148
pmb3006	Apigenin-7-O-glucoside(Cosmosiin)	431.1	269.1	432.106	C21H20O10	[M-H]-	578-74-5	Flavonoid	5158.6	8948.6	12986	36732	16377	8158	47942	194020	50968	36567000	25199000	59304000	65283	50700	47039
HJN087	Naringenin-4'-O-glucoside	433.12	271.06	434.121	C21H22O10	[M-H]-	-	Flavonoid	5565.2	4503.8	2866.2	759810	259540	112680	2533900	19673000	4945700	966010	826920	577060	2773900	2248500	2483100
Lmlp003531	Luteolin-3'-O-glucoside	449.11	287.06	448.101	C21H20O11	[M+H]+	5154-41-6	Flavonoid	9	9	9	58504	59144	5988.8	447070	612070	162640	11473000	16470000	6518900	290520	262920	316970
pme2459	Luteolin-7-O-glucoside (Cynaroside)	449.11	287.2	448.101	C21H20O11	[M+H]+	5373-11-5	Flavonoid	46074	179990	39894	199700	365550	38657	31087000	18693000	8643000	11361000	19895000	2617200	1343500	1256000	1552100
Hmpp003270	Luteolin-4'-O-glucoside	449.11	287.05	448.101	C21H20O11	[M+H]+	6920-38-3	Flavonoid	9	9	9	73257	75242	11102	1403800	1252900	197170	10939000	15820000	6807500	277300	262470	318590
Lmtn002796	Aromadendrin-7-O-glucoside	449.1	287.05	450.116	C21H22O11	[M-H]-	28189-90-4	Flavonoid	1181900	2917500	1128100	13272000	22271000	17519000	7019400	6856300	2463700	72537000	36259000	63740000	9384800	8519600	8062600
mws4167	Luteolin-7-O-glucuronide	463.09	287.06	462.08	C21H18O12	[M+H]+	29741-10-4	Flavonoid	61249	11096	30581	812180	292590	90365	66693000	61104000	52512000	402880	122250	12578	19068	25774	30361
Hmgp002189	Hispidulin-7-O-Glucoside	463.13	301.07	462.118	C22H22O11	[M+H]+	17680-84-1	Flavonoid	4050.6	11266	8541.1	25150	35536	3031.8	28400	20964	6225.3	4328000	2652800	3475000	41006	29916	51120
pmp000583	Diosmetin-7-O-glucuronide	477.1	301.07	476.095	C22H20O12	[M+H]+	35110-20-4	Flavonoid	9	9	9	68579	61666	34027	83998	129090	50661	4316600	6389800	10271	6644.9	3131.4	8055.4
pmb0745	Tricin-4'-O-syringyl alcohol	497.14	331.08	496.137	C26H24O10	[M+H]+	-	Flavonoid	9	9	9	3102.4	2157.5	794.62	3310.7	5215.4	3713.6	9385.6	9567.8	24665	911.21	650.49	1494.7
Hmcp002187	Limocitrin-3-O-galactoside	509.13	347.07	508.121	C23H24O13	[M+H]+	-	Flavonoid	83182	515980	107380	10617000	7422700	1749300	7328300	6942700	16727000	6513800	5342200	4637500	81961	114640	149080
HJAP006	Syringetin-7-O-glucoside	509.13	347.08	508.122	C23H24O13	[M+H]+	-	Flavonoid	9	9	9	408110	115660	28487	1306100	2150600	1311900	347250	251630	32669	1662	9518.9	2015.2
pmb0608	Chrysoeriol-7-O-(6''-malonyl)glucoside	549.12	301.4	548.117	C25H24O14	[M+H]+	-	Flavonoid	744680	307050	453170	21566	17186	16111	7725.3	7095.4	69224	6866000	1270800	5117000	9776.9	7963.6	11529
HJAP064	Isorhamnetin-3-O-(6''-malonylglucoside)	565.12	317.08	564.088	C25H24O15	[M+H]+	-	Flavonoid	115130	464590	169700	165270	94730	8378	54011	29576	31243	70638	70428	531260	9	9	9
Zmxp005470	Tricin-7-O-(6''-O-malonyl)glucoside	579.13	331.08	578.127	C26H26O15	[M+H]+	-	Flavonoid	651110	1589700	587600	1363600	1086400	821210	1087700	765700	1077900	14283000	8293500	13711000	301280	355150	564240
HJAP148	Kaempferol-3-O-sambubioside	581.15	287.06	580.142	C26H28O15	[M+H]+	27661-51-4	Flavonoid	29999	113140	47988	299780	457350	58826	24129000	17501000	10632000	1339900	1274100	329320	901350	1145500	706070
Lmsn002815	Kaempferol-3-O-rutinoside(Nicotiflorin)	593.15	285.04	594.158	C27H30O15	[M-H]-	17650-84-9	Flavonoid	9	9	9	6486.5	8092.5	2628	2234700	1301800	1158600	80913	9139.3	32733	9	9	9
Zmjp003291	Vitexin-2"-O-galactoside	595.17	433.12	594.158	C27H30O15	[M+H]+	-	Flavonoid	33062	17815	13977	74084	54108	32912	908420	2147300	9677800	985250	1540900	3234500	57925	52535	107200
pmp001079	Luteolin-7-O-neohesperidoside (Lonicerin)	595.17	449.1	594.158	C27H30O15	[M+H]+	25694-72-8	Flavonoid	6302.4	9	9	9	13562	9	1436700	777900	185370	9	9	9	9	9	9
Lmbp002592	Kaempferol-3,7-di-O-glucoside	611.16	287.05	610.153	C27H30O16	[M+H]+	-	Flavonoid	9	9	9	9	9	9	9	9	9	213050	1345900	146720	9	9	9
Lmsp004721	Tamarixetin-3-O-glucoside-7-O-rhamnoside	625.18	317.07	624.169	C28H32O16	[M+H]+	-	Flavonoid	15198	3141	52221	11679000	29083	3756200	556890	2714500	46853000	467840	71640	2935900	36384	10988	93562
Zmxp004480	Chrysoeriol-7-O-gentiobioside	625.18	301.07	624.169	C28H32O16	[M+H]+	-	Flavonoid	8516.1	9	9	553270	773320	301220	592460	247340	230740	5574100	13807000	2497800	218990	160770	212840
Hmcp005575	Quercetin-5,4ʹ-di-O-glucoside	627.15	303.05	626.148	C27H30O17	[M+H]+	-	Flavonoid	9	9	9	35119	22239	4156	155360	79880	33660	10242	37735	4821.8	9	9	9
Zmdp003457	Myricetin-3-O-galactoside-3'-O-rhamnoside	627.16	319.05	626.148	C27H30O17	[M+H]+	-	Flavonoid	9	9	9	521160	57623	11792	1136300	2571600	930220	835980	42031	50060	9	9	9
Zmxp004503	Tricin-5,7-O-diglucoside	655.18	331.06	654.18	C29H34O17	[M+H]+	-	Flavonoid	9	9	9	414850	88170	143820	151040	91620	526100	435280	1318100	623870	53541	49740	55617
Lmsp004749	Syringetin-3-O-rutinoside	655.19	347.08	654.18	C29H34O17	[M+H]+	-	Flavonoid	9	9	8003	1117100	15348	438820	118480	370750	12987000	16411	4858.1	11705	9	9	44147
Lmlp002990	Isosaponarin(Isovitexin-4'-O-glucoside)	595.17	313.07	594.158	C27H30O15	[M+H]+	19416-87-6	Flavonoid carbonoside	14553	9839.5	2983.4	94702	133360	183170	264850	503920	2708900	685210	852940	1253800	11311	11797	11848
pme2954	Quercetin	303.05	137.02	302.043	C15H10O7	[M+H]+	117-39-5	Flavonols	236100	330930	288950	1614400	1802600	1299300	890210	1123500	605880	113040	122720	91325	20741	15452	33154
mws0038	Kumatakenin	313.07	283	314.079	C17H14O6	[M-H]-	3301-49-3	Flavonols	36512	102390	38619	128530	30046	145990	3353.9	22091	32408	1162300	522850	3912000	16827	5474.1	8401.5
mws0988	Rhamnetin	315.05	165	316.058	C16H12O7	[M-H]-	90-19-7	Flavonols	2049.7	988.46	670.3	1275000	52335	40198	60631	499950	137060	152770	75369	112350	1816.2	1171	1562.1
mws0032	Myricetin	319.04	153	318.038	C15H10O8	[M+H]+	529-44-2	Flavonols	7544.5	7475.6	9	432630	19687	5942.5	534720	376130	545220	274650	24986	19400	2986.7	5042.7	5675.2
mws0917	3,7-Di-O-methylquercetin	329.07	314	330.074	C17H14O7	[M-H]-	2068-02-2	Flavonols	9	9	9	18550	60349	31259	3262.3	37735	22226	179820	55519	315220	9	9	9
mws0055	Tangeretin (4',5,6,7,8-Pentamethoxyflavone)	373.13	343.09	372.121	C20H20O7	[M+H]+	481-53-8	Flavonols	2124700	1879600	1714200	1537100	2676400	1235500	521900	467970	429950	323610	744620	682280	781210	759010	1094800
pme0321	Kaempferol-7-O-rhamnoside	431.1	285	432.106	C21H20O10	[M-H]-	20196-89-8	Flavonols	9970.2	4996.6	2600.7	1942400	301650	66898	5587.1	10164	616110	32782	251530	248470	330100	497160	521790
pmp000117	3,5,6,7,8,3',4'-Heptamethoxyflavone	433.15	403.11	432.142	C22H24O9	[M+H]+	1178-24-1	Flavonols	10359	9273.2	6411.7	15369	22406	9184.1	26032	23785	10398	4184.7	13795	11394	13763	12862	20183
mws2186	Avicularin(Quercetin-3-O-α-L-arabinofuranoside)	435.09	303	434.085	C20H18O11	[M+H]+	572-30-5	Flavonols	5777.2	10497	8936.6	1591500	296220	173760	1062900	871330	987610	688900	856800	65427	68194	79134	78389
Lmdp003509	Quercetin-3-O-xyloside (Reynoutrin)	435.09	303.06	434.085	C20H18O11	[M+H]+	549-32-6	Flavonols	14813	23295	24191	362090	251090	169980	1322300	1400700	2203400	130990	117850	130080	48840	44297	38060
mws0045	Quercetin-3-O-rhamnoside(Quercitrin)	449.11	303.05	448.101	C21H20O11	[M+H]+	522-12-3	Flavonols	95829	104140	35042	44926000	6439600	14840000	2239800	1498300	54674000	13069000	36600000	30547000	10571000	13207000	12301000
Lmwp003442	Amoenin	449.11	287.06	448.101	C21H20O11	[M+H]+	-	Flavonols	6504.5	5721.3	3418.6	7409.8	32513	18953	350450	422870	2100100	24371000	53252000	18562000	3520400	3693900	4441400
mws0913	Kaempferol-3-O-galactoside (Trifolin)	447.09	285	448.101	C21H20O11	[M-H]-	23627-87-4	Flavonols	9	9	9	23378	11940	7445.9	9	9	9	5958100	5694900	1320000	105650	103170	72866
Lmmn004625	Dihydrokaempferol-7-O-glucoside	449.11	287.06	450.116	C21H22O11	[M-H]-	-	Flavonols	9	9	9	645880	761380	313520	3394400	8917300	3266800	1285700	1047500	3700200	296660	400260	524870
Lmzn001894	Kaempferol-3-O-glucuronide	461.07	285.04	462.08	C21H18O12	[M-H]-	22688-78-4	Flavonols	3261.2	1841.7	15597	23693	10647	2971.3	23220	46580	29992	583560	1022500	26784	1712.1	1654.3	2129.5
mws0091	Quercetin-3-O-glucoside (Isoquercitrin)	463.09	300.03	464.095	C21H20O12	[M-H]-	482-35-9	Flavonols	404990	138600	159670	52128000	40045000	16855000	61745000	70653000	22950000	34071000	23904000	20000000	1704400	1332000	1113600
mws1329	Quercetin-7-O-glucoside	463.09	300.7	464.095	C21H20O12	[M-H]-	491-50-9	Flavonols	323220	143330	137530	45535000	35732000	12266000	51357000	60252000	16889000	30528000	21795000	21078000	1527100	1198300	1052400
Lmdp003286	Isohyperoside	465.1	303.06	464.095	C21H20O12	[M+H]+	35589-21-0	Flavonols	38500	26805	14467	9535700	6701100	1767400	24566000	19469000	11196000	5463900	4407800	1755800	386120	341270	365350
mws0056	Myricetin-3-O-rhamnoside (Myricitrin)	463.09	316.03	464.095	C21H20O12	[M-H]-	17912-87-7	Flavonols	19680	4466.3	2349.5	7565500	405840	83703	96143	164220	6722300	35860000	350180	380740	2040600	2235300	2177100
HJAP154	Galloylisorhamnetin	469.13	317.08	468.069	C23H16O11	[M+H]+	-	Flavonols	9	9	9	433400	210390	226090	168120	128320	108030	19135	71758	42084	9	9	9
Lmfn003760	Quercetin-4′-O-glucuronide	477.07	301.04	478.075	C21H18O13	[M-H]-	201463-36-7	Flavonols	27997	3428.5	3424.5	7408200	3448200	2285800	5725500	18502000	8805100	4208900	1558500	6048.1	6877.3	4018.4	5333
Hmcp002207	Isorhamnetin-7-O-glucoside (Brassicin)	479.12	317.06	478.111	C22H22O12	[M+H]+	6743-96-0	Flavonols	114560	282500	104020	34232000	11368000	1563400	8730200	8836000	6714800	47626000	66824000	51599000	478900	378480	624190
Lmjp003044	Isorhamnetin-3-O-Glucoside	479.12	317.06	478.111	C22H22O12	[M+H]+	5041-82-7	Flavonols	120740	251800	48040	33625000	12059000	1541000	8744200	9265000	7655000	47997000	65981000	50674000	540860	448970	504660
Lmdp002969	Myricetin-3-O-galactoside	481.1	319.06	480.09	C21H20O13	[M+H]+	15648-86-9	Flavonols	68565	58283	36355	25809000	1961200	124490	35734000	31630000	10097000	28375000	1772600	363660	1124500	962300	1059700
Lmpp003465	Myricetin-3-O-glucoside	481.1	319.04	480.09	C21H20O13	[M-H]-	19833-12-6	Flavonols	74238	38357	11737	27607000	1764100	135430	35370000	30210000	12412000	27759000	1846000	432300	887280	931530	1031600
Hmlp002821	Myricetin-3-O-glucuronide	495.08	319.04	494.07	C21H18O14	[M+H]+	77363-65-6	Flavonols	4610.9	7453.9	5331.2	18012000	100960	153540	22396000	22996000	20847000	27671000	50264	7455.5	1814.9	2153.6	5785.5
Hmln002199	Quercetin-3-O-(6''-acetyl)galactoside	505.1	300.03	506.107	C23H22O13	[M-H]-	-	Flavonols	10485	7988.5	4916.3	59055	103420	17465	62721	112650	17582	4448	5010.9	3543.5	2525.3	1091.7	3211.5
pmn001644	Quercetin-3-O-(2''-acetyl)glucuronide	519.08	300	520.085	C23H20O14	[M-H]-	-	Flavonols	9	9	9	9346.6	2307.8	3100.8	13014	66596	28803	15802	2524	9	9	9	9
pmp000589	Quercetin-7-O-(6''-malonyl)glucoside	551.1	303.05	550.096	C24H22O15	[M+H]+	-	Flavonols	42142	30043	32199	193190	280990	73512	732860	510260	307100	17407	31607	12875	28889	22596	35148
Hmln002189	Quercetin-3-O-(6''-malonyl)galactoside	549.09	505.11	550.096	C24H22O15	[M-H]-	-	Flavonols	18514	19732	16805	125950	236270	127940	173400	330990	142720	26992	18289	34323	290010	363710	293170
Lmmp003306	Quercetin-3-O-xylosyl(1→2)arabinoside	567.13	303.05	566.127	C25H26O15	[M+H]+	-	Flavonols	9	9	9	140700	30939	83225	40470	106870	459040	52650	68544	38147	9087.8	3263.6	3602.9
pme2493	Kaempferol-3,7-O-dirhamnoside (Kaempferitrin)	579.17	287.1	578.164	C27H30O14	[M+H]+	482-38-2	Flavonols	186650	78730	232010	118080	1824600	879280	393350	109430	38247	239420	207280	183330	4134400	3523400	4082700
Hmcp001769	Quercetin-3-O-rhamnosyl(1→2)arabinoside	581.15	303.04	580.142	C26H28O15	[M+H]+	-	Flavonols	9	9	9	30075	15857	10799	13013	48604	20992	8421.8	4474.9	6785.4	22453	19106	23288
pme1605	Kaempferol-3-O-robinobioside(Biorobin)	593.15	285	594.158	C27H30O15	[M-H]-	17297-56-2	Flavonols	7060.4	2392.4	7026.2	9	28552	9	5066700	3368200	1354100	80117	9	9	9	9	9
Lmjp002596	Quercetin-3-O-sambubioside	597.14	303.05	596.138	C26H28O16	[M+H]+	83048-35-5	Flavonols	32643	11632	11556	12430000	10731000	2610600	30777000	47369000	19600000	10083000	4405700	285580	409140	322780	373890
Lmtp004044	Quercetin-3-O-apiosyl(1→2)galactoside	597.14	303.04	596.138	C26H28O16	[M+H]+	-	Flavonols	18429	27539	16095	12362000	10726000	2841600	32513000	48061000	17821000	11022000	4372200	389070	388140	380930	363370
Lmyp004052	Quercetin-3-O-(6''-p-Coumaroyl)galactoside	611.14	147.04	610.132	C30H26O14	[M+H]+	-	Flavonols	9	9	9	172920	108280	21109	1019300	579940	247960	133320	18727	15245	9	9	9
pmb0711	Quercetin-7-O-rutinoside	611.16	303.1	610.153	C27H30O16	[M+H]+	147714-62-3	Flavonols	113760	56697	116990	36301000	356760	16942000	14792000	45625000	59995000	19480000	9674200	46994000	2270300	62116	771770
Lmbp002336	Quercetin-3-O-(2''-O-rhamnosyl)galactoside	611.16	303.05	610.153	C27H30O16	[M+H]+	-	Flavonols	9	9	9	117410	10386	27944	7995.9	11523	427490	23407	114510	117700	14029	11502	4306.5
mws0059	Quercetin-3-O-rutinoside (Rutin)	609.15	301	610.153	C27H30O16	[M-H]-	153-18-4	Flavonols	35132	16296	26831	13517000	100160	5451900	2229100	12228000	21184000	6156800	1170200	15677000	788850	26346	217060
Lmsp003939	Isorhamnetin-3-O-galactoide-7-O-rhamnoside	625.18	317.07	624.169	C28H32O16	[M+H]+	-	Flavonols	9	9	9	396210	2173	823170	272990	918550	1957200	1247400	366840	354810	9	9	9
pmp000596	Quercetin-3-O-(2''-O-galactosyl)glucoside	627.16	465.1	626.148	C27H30O17	[M+H]+	56782-99-1	Flavonols	9	9	9	9	9	9	87144	83381	42610	142870	247090	201060	9	9	9
pmp001311	6-Hydroxykaempferol-7,6-O-Diglucoside	627.16	303.1	626.148	C27H30O17	[M+H]+	-	Flavonols	22111	12377	24036	222670	159830	33465	585780	689670	159520	169020	164070	84646	14720	5381.2	3769.9
Lmsp003729	Myricetin-3-O-rutinoside	627.16	319.05	626.148	C27H30O17	[M+H]+	-	Flavonols	9	9	9	520030	50779	5943.3	812390	2304200	757530	725810	40035	57728	9	9	9
Lmtp003677	Quercetin-3-O-sophoroside (Baimaside)	627.16	303.04	626.148	C27H30O17	[M+H]+	18609-17-1	Flavonols	9	9	9	21598	69597	128660	77936	87542	1228200	69568	489570	355450	119200	115470	120210
Hmlp002975	Isorhamnetin-3-O-glucuronide-7-O-rhamnoside	639.15	493.1	638.139	C28H30O17	[M+H]+	-	Flavonols	9	9	9	8982.3	16976	30735	55312	145430	299760	52982	56214	9	9	9	9
Lmmp002560	Quercetin-3-O-(2''-O-glucosyl)glucuronide	641.13	303.05	640.128	C27H28O18	[M+H]+	-	Flavonols	9	9	9	153320	27302	25785	174590	842130	472480	270830	286910	9	9	9	9
Hmcp001578	Isorhamnetin-3,7-O-diglucoside	641.17	479.11	640.163	C28H32O17	[M+H]+	6758-51-6	Flavonols	7411.3	9914.4	2371.5	60482	23945	12661	53319	207670	164600	133000	716850	215640	4469.9	1627.9	2286.9
Lmmp003266	Quercetin-3-O-(2''-malonyl)glucoside-7-O-arabinoside	683.15	303.05	682.138	C29H30O19	[M+H]+	-	Flavonols	9	9	9	13584	88484	4049	225620	201610	24040	14219	30300	9	9	9	9
Lmsp003881	Kaempferol-3-O-rutinoside-7-O-rhamnoside	741.22	287.06	740.216	C33H40O19	[M+H]+	-	Flavonols	8771.4	9	9	173970	2545.5	73963	117260	647280	10840000	749110	242740	3656.6	53782	9	9
HJAP061	Quercetin-3-O-(2''-O-arabinosyl)rutinoside	743.2	303.05	742.195	C32H38O20	[M+H]+	-	Flavonols	18820	2244.3	24026	3310700	4013	1614600	15556000	46781000	18704000	6234900	6394000	2052500	462170	3998.3	159680
HJAP127	Quercetin-3-O-(2''-O-Rhamnosyl)rutinoside	757.22	303.05	756.212	C33H40O20	[M+H]+	55696-57-6	Flavonols	27059	2440.3	11340	4729100	1881.8	5359800	6308900	25515000	27559000	6553900	2883800	10302	170850	1627.1	2441
Lmjp003206	Quercetin-3-O-Sambubioside-5-O-Glucoside	759.2	303.05	758.191	C32H38O21	[M+H]+	-	Flavonols	9	9	9	288630	1294.6	325180	299590	1560400	1831600	345460	158920	3651.6	13875	1769.4	1632.7
Lmsp002982	Quercetin-3-O-sophoroside-7-O-rhamnoside	773.21	303.05	772.206	C33H40O21	[M+H]+	-	Flavonols	9	9	9	11285	11783	5337.2	882.68	9354.4	35725	4803.2	3714.2	7866.4	9	9	9
Lmmp002334	Quercetin-3-O-rutinoside-7-O-glucoside	773.21	303.05	772.206	C33H40O21	[M+H]+	-	Flavonols	9	9	9	170700	2385.3	159540	68332	462450	745420	299510	164070	564110	936.43	1977.4	2266.3
Lmmp002755	Quercetin-7-O-rutinoside-4'-O-glucoside	773.21	303.05	772.206	C33H40O21	[M+H]+	-	Flavonols	855.87	2259	279.2	182800	2238	151060	85450	479480	714520	235310	170220	571680	1968.5	1141.6	1377.7
Lmsp003853	Quercetin-3-O-(6''-O-p-coumaroyl)sophoroside-7-O-rhamnoside	919.25	303.05	918.243	C42H46O23	[M+H]+	-	Flavonols	9	9	9	9	9	9	736.19	4207.5	8907.2	16937	5923.4	456.41	9	9	9
mws0037	Formononetin (7-Hydroxy-4'-methoxyisoflavone)	267.07	252	268.074	C16H12O4	[M-H]-	485-72-3	Isoflavones	1803300	1193800	484080	8433.3	514030	6488.4	1688.3	20268	9	3544.4	9	9	9	9	9
mws0918	Prunetin (5,4'-Dihydroxy-7-methoxyisoflavone)	283.06	268	284.068	C16H12O5	[M-H]-	552-59-0	Isoflavones	46022	35879	226010	53898	59296	43770	6488.1	2254.9	30825	276190	49970	308750	1806.7	43971	159070
mws0908	Glycitein	283.06	268	284.068	C16H12O5	[M-H]-	40957-83-3	Isoflavones	33871	148470	39878	1430.5	8148.7	24896	9	9	9	36030	1719.7	60133	9	9	9
mws1177	Maackiain	283.06	253.8	284.068	C16H12O5	[M-H]-	2035-15-6	Isoflavones	831	1937100	2604.4	3709.4	32816	5885.3	1619.7	2780.9	267.47	97207	7712.8	269.26	10349	305.79	660.62
pme3233	Calycosin	285.08	270	284.068	C16H12O5	[M+H]+	20575-57-9	Isoflavones	608280	221150	472730	9	389070	9	6805.9	9	9	10335	6821.6	9	9	9	9
Lmsn003588	Pterocarpine	297.08	282.05	298.084	C17H14O5	[M-H]-	524-97-0	Isoflavones	670030	5196100	798480	9	9	9	1637.8	1756.8	682.93	9	9	9	1272.6	1396.3	2410.6
pmf0567	Tectorigenin	299.06	211	300.063	C16H12O6	[M-H]-	548-77-6	Isoflavones	1758.2	4548.3	1399.7	11606	6751.4	6404.2	1947.6	1709.2	1604.7	454690	154820	411080	1669.7	1320.3	2906.2
pmn001389	Gancaonin G	351.12	292.99	352.131	C21H20O5	[M-H]-	126716-34-5	Isoflavones	1983.6	1765.1	2644.4	4846.1	3044.8	3027.8	14044	26994	1347.6	29195	14226	41465	6404	12994	3803.2
HJN089	Sophoricoside	431.1	268.04	432.105	C21H20O10	[M-H]-	152-95-4	Isoflavones	3476.6	1329.5	2161	4186.8	3688.8	2160.9	2703.1	3816	1202.8	2014600	773000	3889700	3807	1718.7	1154.7
mws0894	Glycitin	447.13	285.08	446.121	C22H22O10	[M+H]+	40246-10-4	Isoflavones	9	9	9	326980	17945	52852	5604.6	4550.7	18393	208170	75682	445710	9	9	9
pmp000550	Calycosin-7-O-glucoside	447.13	285.07	446.121	C22H22O10	[M+H]+	20633-67-4	Isoflavones	1743400	2576100	1369000	9	9	9	9	9	9	9	9	9	9	9	9
HJN091	Prunetin-4'-O-glucoside	445.11	283.06	446.121	C22H22O10	[M-H]-	154-36-9	Isoflavones	21915	38803	15611	9	9	9	9	9	9	200370	3841.9	2005.7	4922.4	2823.4	2991.8
pme3400	Biochanin A-7-O-glucoside (Sissotrin)	447.13	285	446.121	C22H22O10	[M+H]+	5928-26-7	Isoflavones	51969	46425	26946	9	5914.4	9	7774.3	9	9	325420	941760	240260	2396.9	1654.8	3257
pmp001163	Tectoridin	463.12	286	462.116	C22H22O11	[M+H]+	611-40-5	Isoflavones	10165	21379	11906	27882	28001	27401	470900	326280	243520	39268000	43380000	52057000	344890	266800	588190
Lmgp004829	5,7,4'-Trihydroxy-6,8-dimethoxyisoflavone-7-O-galactoside	493.13	331.08	492.127	C23H24O12	[M+H]+	-	Isoflavones	23230	33934	14175	1114200	794670	382150	5939800	5456200	8236100	20518000	30830000	16057000	387070	337800	482920
pmp000193	6''-O-Malonyldaidzin	503.12	255.06	502.111	C24H22O12	[M+H]+	124590-31-4	Isoflavones	696830	734020	1615700	2230.5	2386.3	9547.4	6994.7	2527.1	629.48	9753.1	32475	4302	24039	21909	32449
Zmdp005767	Formononetin-7-O-(6''-Malonyl)glucoside	517.13	269.09	516.127	C25H24O12	[M+H]+	-	Isoflavones	10652000	3268600	3949600	15812	121910	13162	23440	34637	55112	42818	51769	42909	87763	115870	142780
pmp000194	6''-O-Malonylgenistin	519.11	271.05	518.106	C24H22O13	[M+H]+	51011-05-3	Isoflavones	149630	256890	121990	513.93	41949	688.29	5550.1	2492.5	524.47	8089.8	7340.7	7712.5	10108	4174.5	12189
pmp000195	6''-O-Malonylglycitin	533.13	285.07	532.122	C25H24O13	[M+H]+	137705-39-6	Isoflavones	256040	243160	673060	9	9	9	9	9	9	9	9	9	9	9	9
Zmdp003677	Daidzein-7-O-Glucoside-4'-O-Apioside	549.16	255.07	548.153	C26H28O13	[M+H]+	108069-01-8	Isoflavones	206110	352530	331230	9	9	9	9	9	9	6211.2	9	2249.5	9	9	9
Lmgp003803	5,7,4'-Trihydroxy-6,8-dimethoxyisoflavone-7-O-galactoside-rhamnose	655.19	331.08	654.18	C29H34O17	[M+H]+	-	Isoflavones	5045.2	57606	17854	9	9	9	18728	10303	4322.1	6850900	16252000	15831000	5501	2464.6	9205.7
pme0434	Procyanidin B2	577.14	407.1	578.142	C30H26O12	[M-H]-	29106-49-8	Proanthocyanidins	4721700	2198200	4526600	4371000	40887000	23798000	3603000	2173300	684400	4699300	2659300	4005400	41145000	40617000	38180000
pme0436	Procyanidin B3	577.14	407.1	578.142	C30H26O12	[M-H]-	23567-23-9	Proanthocyanidins	296910	289680	867650	21054000	7657500	14217000	1242300	709190	239950	478970	314000	1367100	7840900	7111700	10730000
mws0836	Procyanidin B1	577.14	425.1	578.142	C30H26O12	[M-H]-	20315-25-7	Proanthocyanidins	309550	258770	753610	20402000	7426600	12471000	1224800	668230	208260	436270	297000	1267900	7407800	6957900	10321000
pmn001667	Procyanidin B4	577.14	407.1	578.142	C30H26O12	[M-H]-	29106-51-2	Proanthocyanidins	266760	101090	352690	182580	3051200	2282900	622680	120950	99095	477410	184000	275410	4515500	4871600	5652600
HJN094	Galloylprocyanidin B4	729.15	407.07	730.153	C37H30O16	[M-H]-	-	Proanthocyanidins	1842.9	1923.8	2158.5	3748	30279	11033	2732.4	1250.5	2202.1	464910	2013800	2897100	7706500	7468600	7860500
pmn001647	Procyanidin C2	865.2	713.2	866.206	C45H38O18	[M-H]-	37064-31-6	Proanthocyanidins	50373	24597	60202	39128	352900	221560	42511	36496	6105.3	33013	17801	17275	845340	901630	731600
pmn001646	Procyanidin C1	865.2	577.1	866.206	C45H38O18	[M-H]-	37064-30-5	Proanthocyanidins	125100	82566	175730	494250	1442300	1043400	235120	218380	37174	114970	74526	95540	3342300	3007500	2562000
Lmpp003705	Procyanidin C1 3'-O-gallate	1019.22	731.16	1018.22	C52H42O22	[M+H]+	-	Proanthocyanidins	9	9	9	9	9	9	9	9	9	34820	412530	327100	543690	662640	606550
mws0024	Gallic acid	169.01	125	170.022	C7H6O5	[M-H]-	149-91-7	Tannin	217280	176160	159680	1619800	900770	655310	366380	1262000	1118800	1551400	884100	1485900	75462000	63132000	53944000
pme0309	3-O-Methylgallic Acid	183.03	124	184.037	C8H8O5	[M-H]-	3934-84-7	Tannin	60351	65014	23015	194760	137060	171260	79426	186090	271800	912990	2242200	645830	58511000	63805000	57605000
Lmfp001509	1-O-Galloyl-rhamnose	317.09	153.02	316.079	C13H16O9	[M+H]+	-	Tannin	123740	67181	60221	22404	29075	27344	14137	37302	8485.2	9467.4	9225	4420.4	7616.1	14480	18797
pmn001513	Digallic Acid	321	125	322.021	C14H10O9	[M-H]-	536-08-3	Tannin	9	9	9	32305	34384	19566	15233	16122	24766	84835	582880	60466	13272000	24400000	23302000
pmn001518	1-O-Galloyl-D-glucose	331.07	169.01	332.074	C13H16O10	[M-H]-	58511-73-2	Tannin	4187.3	8007.5	3686.7	19052	20947	19053	13969	31712	21571	103800	89796	183600	5493600	4512600	5769700
pmn001519	Galloyl Methyl gallate	335.04	124	336.048	C15H12O9	[M-H]-	-	Tannin	9	9	9	9	9	9	9	9	9	9	17830	4343.5	312450	1079900	1436700
Hmln003405	Ellagic acid-4-O-rhamnoside	447.06	315.01	448.064	C20H16O12	[M-H]-	-	Tannin	9	9	9	28843	6045.1	9437.6	9	9	19062	5259.8	12730	21927	3592.9	4879	5590.6
Zmlp005019	3,3'-O-Dimethylellagic Acid-4'-O-arabinoside	463.09	331.05	462.08	C21H18O12	[M+H]+	-	Tannin	9	9	9	9	9	9	4894.9	4436.6	1831.6	12822000	11463000	8642800	3513.4	4728.9	29802
Hmdn001667	Ellagic acid-4-O-glucoside	463.05	300.99	464.06	C20H16O13	[M-H]-	-	Tannin	15051	14523	6967.5	46695	12095	22846	27862	27215	25345	285780	462450	323840	15312	16955	21954
pmn001526	1,6-Di-O-Galloyl-D-Glucose	483.08	169.01	484.085	C20H20O14	[M-H]-	-	Tannin	17534	3996	6427.5	2011.3	3625.4	6942.4	2477.2	1507.7	4432.7	118310	580430	1009300	15054000	17765000	21642000
Hmlp001270	2,3-Di-O-galloyl-D-glucose	485.09	153.01	484.086	C20H20O14	[M+H]+	-	Tannin	9	9	9	9	9	9	9	9	9	12027	314830	185650	1795800	2325300	1918700
pmp000100	Arecatannin B1	867.21	715.16	866.206	C45H38O18	[M+H]+	79763-28-3	Tannin	12978	10753	28389	1240900	899450	1070700	183700	115250	48005	48526	109720	217350	1189000	1127500	1264600
pmp000102	Arecatannin A1	1155.28	867.21	1154.27	C60H50O24	[M+H]+	-	Tannin	776.91	2216.6	9139.8	176210	72408	112490	6946.6	7945.7	2719.7	3076.8	10077	14124	126290	109770	144930
pmn001649	Cinnamtannin A2	1153.26	1001.2	1154.27	C60H50O24	[M-H]-	86631-38-1	Tannin	1303.3	1033.5	1221.5	3701.7	30890	13736	3022.2	1424.1	304.26	1610.4	2248.7	1699.8	55367	45640	57665
